# Supplementary material for: L-Arabinose Alters the E. coli Transcriptome to Favor Biofilm Growth and Enhances Survival During Fluoroquinolone Stress
Source: Microorganisms. 2025 Jul 15;13(7):1665. doi: 10.3390/microorganisms13071665 (PMC12299780; doi:10.3390/microorganisms13071665)
Supplement: Supplementary file 1 [file microorganisms-13-01665-s001.zip]

Archive with 6 entries (6 files):
- ArabinoseBiofilmSupplemental_v3.pdf
- SupplementalTableS1.xlsx
- SupplementalTableS2_qPCRPrimers.xlsx
- SupplementalTableS3_GO_BO_37.xlsx
- SupplementalTableS4_GO_BO_28.xlsx
- SupplementalTableS5_AntibioticRespGO.xlsx
