# Supplementary material for: L-Arabinose Alters the E. coli Transcriptome to Favor Biofilm Growth and Enhances Survival During Fluoroquinolone Stress
Source: Microorganisms. 2025 Jul 15;13(7):1665. doi: 10.3390/microorganisms13071665 (PMC12299780; doi:10.3390/microorganisms13071665)
Supplement: Supplementary file 1 [file microorganisms-13-01665-s001.zip › SupplementalTableS1.xlsx]

## Sheet: Sheet1
gene	Biofilm 28 C		Planktonic 28 C		Biofilm 37 C		Planktonic 37 C
	log2FoldChange	padj	log2FoldChange	padj	log2FoldChange	padj	log2FoldChange	padj
aaaD	-1.10675	0.0606579	NA	NA	0.163166	0.836639	0.951078	0.139421
aaaE	-2.06979	1.02e-05	NA	NA	0.723126	NA	0.675097	0.890938
aaeA	-1.52421	6.87e-06	1.13657	0.000721367	0.426791	0.739581	1.38308	0.0709099
aaeB	-1.87889	2.82e-12	1.56322	8.85e-07	0.496859	0.619589	0.744728	0.265542
aaeR	-0.904744	0.00116113	-0.0304464	0.924711	0.456151	0.295284	1.05108	0.0147743
aaeX	-0.427919	0.484539	1.30245	0.0123482	0.205653	0.848174	1.49804	0.0115272
aas	-2.53549	8.03e-16	-1.55928	7.87e-07	-0.580945	0.1254	-3.4786	4.47e-24
aat	-0.721022	0.00755303	-2.15703	1.4e-13	-1.03054	0.00132297	-1.87166	5.55e-09
abgA	0.431812	0.34601	-0.892688	0.0172383	0.250587	0.795116	0.798971	0.170241
abgB	-2.59086	7.3e-19	-0.466389	0.125882	0.261007	0.734491	-1.48927	0.00771705
abgR	2.17468	1.51e-11	-2.91255	6.7e-20	0.917232	0.0607901	0.0610902	0.940127
abgT	-0.895887	0.0181205	0.224798	0.587019	0.205933	0.771858	-0.196735	0.746041
abpA	-0.20926	0.524893	1.26683	7.03e-06	0.128598	0.767321	0.474634	0.111615
abpB	-0.44085	0.151674	-0.275199	0.362992	0.122701	0.776192	0.557798	0.136242
abrB	0.833568	0.0340261	3.18045	2.33e-14	0.270583	0.554321	0.430143	0.320537
accA	0.453977	0.0997873	-0.28006	0.319576	-0.878885	0.263832	-0.746595	0.0863503
accB	3.13309	1.31e-16	1.27699	0.000111783	-1.2832	0.0229987	-0.53489	0.261234
accC	3.84899	4.59e-37	2.04151	1.09e-11	-1.91674	0.00117772	-1.13506	0.0337298
accD	2.17001	5.4e-11	0.533963	0.0456671	-1.0519	0.0392509	-1.97274	7.42e-08
aceA	2.19932	3.15e-08	-5.92959	4.62e-50	-0.781832	0.420355	-3.09997	4.11e-08
aceB	1.44551	0.000499757	-5.3213	1.55e-49	1.53153	0.00975473	-0.891537	0.0604606
aceE	0.95218	0.000687909	-0.45784	0.101693	-0.874337	0.321284	-0.0380961	0.943673
aceF	0.748625	0.00497526	-0.573954	0.0207283	-2.47623	0.0136515	-0.609184	0.387091
aceK	0.763492	0.0416871	-6.01969	1.93e-106	-1.56923	0.0069732	-3.48805	4.16e-10
ackA	-0.423515	0.370752	-3.82957	4.5e-32	-2.26125	0.00317993	-4.15881	8.22e-15
acnA	-2.25541	1.03e-13	-2.39302	1.07e-17	-0.394214	0.236885	-0.835993	0.00490112
acnB	4.57719	6.46e-58	-1.34131	1.95e-06	-0.736373	0.248091	-1.55614	1.03e-08
acpH	-1.37902	0.00010843	0.578442	0.109923	-0.323723	0.534617	-0.0537097	0.906281
acpP	-0.956225	0.0213702	-1.80947	1.94e-07	-1.34595	0.0922307	-0.89485	0.10346
acpS	1.91691	4.12e-06	1.30287	0.000832213	-1.0711	0.0426575	-0.950851	0.0498445
acpT	-1.16401	0.00515328	0.823703	0.0106041	0.120679	0.816643	-0.911228	0.00707986
acrA	1.09622	0.00296198	0.501456	0.0936576	0.00411418	0.996634	-0.308994	0.454066
acrB	1.4595	4.75e-05	0.25708	0.354834	-2.06892	0.00494785	-1.56166	0.0106862
acrD	-0.662173	0.0223249	0.620682	0.0337657	-0.771846	0.0120419	0.473157	0.16309
acrE	-1.84557	0.0102888	-0.0812951	0.914317	0.572608	0.396251	0.850341	0.210528
acrF	-1.77278	3.02e-08	0.379751	0.293111	-0.0933524	0.881755	0.0712449	0.88879
acrR	-0.574713	0.165691	-0.582364	0.125349	1.39379	3.81e-05	0.549261	0.0419499
acrZ	-3.38324	1.07e-10	-0.490713	0.385948	0.584333	0.451303	0.492446	0.36787
acs	1.11747	0.0187314	-9.67426	4.76e-148	-2.29454	1.88e-05	-5.0465	3.16e-23
actP	1.80085	1.06e-05	-7.97763	1.96e-58	-1.17598	0.0159913	-2.9009	1.18e-07
ada	-3.67093	1.2e-34	-0.726883	0.00848698	-0.217813	0.595042	0.570126	0.0553978
add	2.32731	2.95e-14	-2.26638	9.16e-16	-0.00698906	0.992123	-3.43206	6.6e-26
adeD	-0.442771	0.141389	-0.171825	0.700283	0.81931	0.0224922	-0.37835	0.490582
adeP	4.06694	1.04e-56	2.31825	5e-12	0.451925	0.490331	-1.62225	7.62e-08
adeQ	-5.52291	5.03e-35	-2.7582	9.78e-13	0.839079	0.180069	1.53931	0.0451128
adhE	-1.58702	7.74e-07	-0.713577	0.0406578	-1.19177	NA	-0.955104	0.172896
adhP	-4.14231	1.75e-48	-3.56732	2.05e-26	-1.78622	0.000884118	-2.48073	3.36e-09
adiA	-0.185725	0.572599	1.56246	2.92e-05	0.968237	0.0111439	5.67422	7.05e-69
adiC	-2.55063	6.82e-08	0.169548	0.678611	0.916509	0.0454415	5.41392	2.46e-35
adiY	-0.86752	0.306231	4.66905	4.63e-11	0.621347	0.515798	6.05455	9.01e-51
adk	3.77422	1.99e-34	1.29586	5.96e-05	-0.566125	0.257133	-3.61244	4.66e-32
aegA	1.20409	0.0189781	0.265016	0.469657	-0.187366	0.676039	-1.0925	0.00250068
aer	0.622855	0.196164	-1.05788	0.000440064	0.221092	0.769258	0.652445	0.199217
aes	-2.33343	7.08e-12	0.0161769	0.965995	-0.80254	0.443622	0.212416	0.794823
afuB	0.830757	0.343241	NA	NA	1.32628	0.000631688	2.29567	2.99e-09
afuC	1.48134	0.00457327	2.88328	2.35e-09	1.24373	0.000937796	1.4073	8.05e-05
agaA	-1.53542	5.75e-07	NA	NA	2.73746	3.34e-05	3.13369	1.08e-08
agaC	-0.0739425	0.965836	2.63627	0.069348	1.62104	0.0320953	3.2308	0.000124175
agaD	-2.35109	0.000194168	-0.0297114	0.967253	1.3157	0.00737764	2.17267	0.000523943
agaI	0.525193	0.594279	0.934422	0.329953	1.53217	0.0357592	0.9585	0.137652
agaR	-0.142243	0.631352	-0.29468	0.4555	1.71188	7.26e-07	2.14322	1.03e-06
agaS	0.0428225	0.939143	1.74005	5.83e-05	1.89522	1.07e-06	2.54345	1.29e-07
agaV	-0.76287	0.201495	-1.50583	0.00229569	2.88009	0.000432179	4.24765	6.75e-12
agaW	-2.08755	0.000787946	NA	NA	3.75018	7.02e-05	5.62395	6.44e-07
agp	-0.518281	0.0827168	-4.12797	1.53e-63	-1.07608	0.392062	-2.35843	2.37e-06
ahpC	1.97874	1.45e-09	2.6751	3.86e-19	-3.26827	2.1e-07	0.032213	0.952303
ahpF	0.532816	0.228452	3.41401	6.12e-32	-3.83132	5.96e-06	-0.363911	0.635173
ahr	-4.46712	5.17e-61	-3.53333	2.01e-32	0.965603	0.149379	0.69711	0.0817183
aidB	-4.37555	1.49e-16	0.355154	0.412329	-0.396234	0.512648	2.59528	7.08e-07
ais	-2.92522	4.66e-07	-1.5702	0.0715552	0.76974	0.380048	0.751478	0.379414
alaA	3.70253	1.23e-33	4.39922	7.93e-41	0.85336	0.0247234	1.77218	1.36e-08
alaC	1.23134	5.27e-05	0.531362	0.0798035	-0.779009	0.0417216	-0.047931	0.903434
alaE	-5.31135	4.14e-36	-1.50244	9.08e-07	2.22838	9.93e-07	5.1291	1.41e-49
alaS	3.03405	2.25e-23	-0.239044	0.424906	-0.96195	0.173496	-1.75902	4.5e-05
aldA	2.5425	3.63e-12	-5.16484	1.47e-67	-0.126581	0.884466	-0.206256	0.705029
aldB	-3.6883	2.34e-16	-8.65312	1.13e-150	-0.264049	0.790466	-1.35915	0.0100451
alkA	-2.05499	1.12e-09	-2.57992	4.48e-19	-0.212926	0.681967	-0.981281	0.0158085
alkB	-2.78889	4.38e-14	-0.125274	0.695166	-0.618896	0.277802	-1.07084	0.0147549
allA	-2.77299	3.44e-05	-0.228933	0.722527	0.225526	0.762076	0.318217	0.658234
allB	-3.36107	1.94e-16	-0.500128	0.31713	0.565533	0.475099	-0.717647	0.244004
allC	0.798667	0.017871	0.752709	0.0457354	1.09868	0.0162907	1.40853	0.000926842
allD	3.57192	2.09e-05	-1.08217	0.106299	0.786741	0.293589	-0.385199	0.702263
allE	1.08545	0.0229395	0.507769	0.201671	0.827377	0.0561312	1.75034	4.47e-07
allR	-4.78224	5.49e-28	-2.8821	2.15e-13	-1.4422	0.000170349	-0.518961	0.407679
allS	-2.66255	2.21e-07	-0.0703809	0.914879	1.06998	0.153569	2.2607	0.000517717
alpA	0.20943	0.89363	NA	NA	0.589887	NA	1.59161	0.136607
alr	4.08508	9.23e-31	2.92985	8.92e-23	-1.19807	0.00198611	-2.23019	1.36e-08
alsA	2.54055	1.83e-08	1.97459	0.000149387	0.129811	0.86218	0.844768	0.149025
alsB	4.83932	3.86e-27	-1.06911	0.0654986	0.213037	0.813691	-0.772626	0.168334
alsC	1.3885	0.00129399	3.10027	3.85e-14	0.365864	0.591178	1.02969	0.0492126
alsE	2.0095	5.19e-05	0.521104	0.318531	0.163753	0.835258	0.375665	0.549489
alsK	-0.225626	0.68291	-0.980306	0.0333753	0.118438	0.865188	-0.676468	0.299373
alsR	3.93093	1.18e-26	-1.15534	0.000250283	0.528841	0.568234	-2.42959	1.11e-07
alx	0.917172	0.0206333	-1.69645	6.31e-05	2.43059	3.09e-11	-1.86799	0.000190678
amiA	1.05735	4.3e-06	2.4357	1.47e-20	1.29248	0.00208593	1.40873	8.65e-08
amiB	0.000521916	0.999077	0.933993	0.000238452	-0.342974	0.369173	-0.481024	0.100543
amiC	2.447	4.53e-19	-0.847987	0.00570182	0.328311	0.561973	-1.93415	1.38e-05
amiD	-2.94118	8.83e-34	-0.967206	0.000332106	-0.0420766	0.93518	-0.0795512	0.838616
amn	0.900908	0.00247973	-1.35496	7.27e-07	-0.137202	0.797516	-1.25917	0.000755684
ampC	0.540898	0.168724	-2.46625	1.57e-14	1.15861	9.66e-05	0.854016	0.0103863
ampD	0.178163	0.563498	-0.071304	0.836132	0.240392	0.69675	-0.0844751	0.812306
ampE	-0.117883	0.776489	-0.745715	0.0108191	-0.30164	0.555159	-0.381053	0.323372
ampG	2.88082	4.78e-21	-0.640063	0.0571536	-0.152606	0.840666	-2.97331	1.36e-11
ampH	2.23176	1.07e-11	-0.874784	0.000801337	-1.06033	0.0909622	-1.67019	1.15e-07
amtB	-0.387368	0.24043	0.245189	0.540847	-0.962462	0.0803251	-1.57183	0.000276705
amyA	-3.11595	6.59e-27	-4.5909	8.43e-54	0.483639	0.280931	0.334578	0.387951
anmK	0.260875	0.415366	-0.404071	0.174093	-0.186821	0.746769	1.63089	1.22e-12
ansA	2.44163	2.04e-11	-0.897381	0.0467685	-0.162131	0.79315	-3.25085	5.45e-17
ansB	2.21568	0.000337159	0.237373	0.507244	-0.738999	0.301224	0.160045	0.742222
ansP	2.35264	1.01e-09	1.95967	1.39e-07	0.330453	0.541919	-0.577911	0.0814667
apaG	-1.38084	5.41e-06	-1.24129	6.35e-06	-0.874788	0.104677	-0.654272	0.12795
apaH	0.393813	0.279097	-0.354853	0.264209	-1.1855	0.000245153	-1.37477	2.6e-05
aphA	3.42458	5.25e-36	-0.82141	0.00959929	-0.448382	0.660296	-1.46829	0.00757812
appA	-0.847587	0.00636806	0.723407	0.0271916	-0.565071	0.170459	3.81033	5.36e-36
appB	-0.585397	0.190397	2.207	3.66e-09	-0.811996	0.188493	6.96715	1.89e-50
appC	-1.2091	0.0175142	1.15049	0.000329707	-0.559087	0.299334	5.27972	6.92e-47
appY	2.15358	0.0203751	6.14229	5.98e-08	-0.261529	0.834682	2.60964	6.01e-13
apt	4.37322	3.53e-22	0.190596	0.68342	-0.196756	0.642382	-4.45344	2.1e-44
aqpZ	-6.11602	3.66e-59	-2.463	2.2e-08	0.250691	0.741764	0.700565	0.0415973
araA	10.2372	0	9.75128	5.31e-151	6.33243	4.28e-51	7.39103	3.95e-90
araB	9.65224	3.63e-189	10.1803	3.24e-192	7.94954	2.38e-54	7.74402	1.02e-71
araC	2.75124	1.61e-28	1.15958	0.00138982	3.42827	1.08e-10	-0.0117656	0.983554
araD	11.3262	1.96e-185	10.5299	2.48e-114	5.70508	8.23e-22	6.10145	1.32e-42
araE	6.93507	9.62e-87	3.9894	2.03e-24	1.45245	0.000806421	2.13842	2.52e-13
araF	9.70656	2.56e-251	4.5475	1.51e-26	2.55033	1.78e-05	0.935866	0.0118011
araG	6.72287	1.86e-195	4.02255	6.48e-31	0.945371	0.0984531	0.24849	0.595547
araH	5.07277	2.34e-68	3.19434	7.36e-23	0.179594	0.815341	0.481804	0.399073
araJ	1.55759	5.62e-06	1.60741	0.000285173	0.074689	0.884857	-0.581409	0.186162
arcA	-3.34899	2.31e-26	-2.87853	2.49e-19	1.24033	0.0177028	2.90444	1.33e-15
arcB	-0.378329	0.229113	-1.57886	6.54e-08	-0.334999	0.556092	-1.30792	1.62e-05
arfA	-2.82417	1.84e-08	-0.593589	0.117591	0.241246	0.754657	-0.951972	0.130397
arfB	-3.09732	3.13e-27	0.860801	0.00317845	1.03511	0.0392492	1.1401	0.00031381
argA	1.59824	6.07e-06	1.32873	0.000364775	-0.814411	0.212471	1.62593	0.000417797
argB	1.94027	9.44e-08	-1.0072	0.0219086	-1.4831	0.00153175	2.37855	3.29e-07
argC	2.87245	1.33e-15	1.88104	0.0626182	-1.51285	0.00193663	2.36757	2.21e-07
argD	1.19213	0.00265325	1.20232	0.00523015	-0.680534	0.179738	-1.02007	0.00487358
argE	-0.638997	0.0380114	-1.37208	3.05e-06	-0.530363	0.148253	0.693113	0.0226128
argF	2.14795	1.65e-05	2.69781	1.71e-08	0.0859457	0.906701	2.4063	9.11e-08
argG	0.56627	0.10523	-0.0037783	0.994447	-0.356337	0.693791	1.17475	0.00471664
argH	0.544822	0.116985	-2.08436	4.61e-16	-2.63475	0.000699383	0.888945	0.138085
argI	1.12093	0.01068	0.767292	0.24878	-1.05426	0.0501124	2.07618	1.4e-08
argK	-0.995593	0.0186816	-0.29134	0.618112	0.254664	0.695406	0.00899687	0.988557
argO	0.10758	0.836774	3.48275	3.92e-21	0.65548	0.299334	1.19831	0.00308128
argP	0.541664	0.04695	-1.87431	4.53e-09	0.0523278	0.912771	-0.997948	0.0275917
argR	-0.982875	0.00125658	-0.803818	0.0031418	0.195439	0.767599	2.54515	9.32e-12
argS	2.00172	3.26e-16	-0.181274	0.544051	-0.45445	0.43006	-2.84871	4.1e-29
argT	1.10164	0.0267871	-7.11118	6.21e-93	-1.62671	0.000533375	-1.92306	3.69e-06
ariR	-1.88039	0.0182568	-10.2106	2.09e-14	-0.462331	0.719046	0.579557	0.416352
arnA	-1.0284	0.00244262	-1.20334	0.00608767	0.582909	0.215396	-1.07941	0.0186947
arnB	-2.86272	3.88e-09	-3.34741	5.5e-19	0.842696	0.28413	0.701027	0.253527
arnC	-2.32123	4.79e-05	-2.66679	7.48e-10	0.340283	0.709443	0.765674	0.206035
arnD	-0.385548	0.315168	-0.35786	0.488342	0.276018	0.674098	-0.871777	0.0557112
arnE	-2.22225	1.02e-08	1.4047	0.000151061	-1.09427	0.0638921	0.153194	0.828535
arnF	0.230841	0.598387	0.554221	0.23195	-1.30722	0.00646962	-0.127937	0.769727
arnT	-1.77578	6.38e-10	0.782761	0.0430765	-0.668556	0.267035	-0.821089	0.0741575
aroA	1.70084	9.67e-08	0.487101	0.205132	-1.98659	6.05e-07	-3.82138	1.44e-37
aroB	1.37751	3.48e-07	0.212298	0.45121	-1.16956	0.00717104	-2.57508	3.75e-19
aroC	3.77724	6.78e-33	0.0463951	0.886457	-1.07806	0.082683	-2.23481	7.29e-08
aroD	2.80887	4.8e-12	-1.05331	0.00507801	-0.214816	0.714282	-1.01903	0.0766453
aroE	-1.73495	1.18e-09	0.541233	0.0654829	-0.716469	0.0261389	-0.422165	0.106026
aroF	-2.34339	2.03e-12	-0.268833	0.386635	-0.280685	0.569015	-0.56355	0.0445444
aroG	3.14494	4.05e-27	0.0891554	0.839242	0.775879	0.0743471	-0.72504	0.0221333
aroH	1.79928	3.51e-11	1.16207	0.000534534	-0.75616	0.0195715	-1.8533	1.59e-10
aroK	1.75362	1.54e-09	0.230114	0.402284	-0.401625	0.36643	-1.5806	2.91e-09
aroL	-0.362073	0.23096	0.419352	0.206869	-0.303131	0.466241	1.02414	0.00473154
aroM	-2.15414	2.16e-09	-0.166655	0.61993	0.839645	0.0575545	1.07031	0.000149304
aroP	-0.163191	0.678544	-0.399419	0.303366	0.0806035	0.905002	0.0661395	0.868787
arpA	2.54418	4.1e-08	-3.19347	2.69e-11	0.423368	0.347865	-2.39107	9.81e-09
arpB	2.21427	2.37e-12	NA	NA	0.145914	0.863721	1.76589	2.72e-05
arsB	-1.41795	8.48e-05	1.44255	0.000118366	5.33816	1.05e-19	4.62921	2.55e-57
arsC	-0.902172	0.0297397	-0.391774	0.391537	3.85719	3.24e-15	2.47033	7.08e-07
arsR	1.4643	0.0348342	2.93622	3.52e-05	5.87489	9.56e-26	7.14804	1.03e-54
artI	0.291314	0.360875	-1.66916	5.92e-08	-1.03742	0.158625	1.21158	0.0113817
artJ	3.56715	7.23e-20	3.0766	1.19e-09	-1.36263	0.00344333	1.80568	5.11e-06
artM	0.610993	0.0467123	-0.301925	0.252237	-1.69786	0.000222307	-0.381174	0.493126
artP	0.932849	0.014359	-1.80451	1.15e-06	-0.931509	0.231598	0.873908	0.0730436
artQ	0.900138	0.0118211	-0.576509	0.0721425	-1.22467	0.0144232	0.209263	0.684815
ascB	-0.494638	0.213458	0.115444	0.718084	0.26827	0.565504	2.11459	2.97e-14
ascF	0.155784	0.586837	-0.0650736	0.847977	0.907822	0.0144336	1.01337	0.00216971
ascG	1.68855	6.73e-08	-1.44838	1.65e-07	1.01157	0.0040771	0.353043	0.309532
asd	1.26011	4.85e-07	-0.448659	0.0729002	-0.893917	0.105089	1.52519	9.58e-05
aslA	-2.93404	2.51e-19	-0.728033	0.0405787	0.0015201	0.99862	0.277928	0.673031
aslB	1.38562	0.000261839	-0.398392	0.435732	-0.0643055	0.953142	-2.83136	2.84e-05
asmA	0.3266	0.274421	-0.664924	0.0158587	-0.74203	0.101204	-1.71407	6.91e-07
asnA	2.01363	1.5e-09	1.53305	1.51e-06	-0.620814	0.511173	0.0451191	0.906602
asnB	4.45627	5.1e-25	1.51173	2.28e-07	-1.49567	0.000498886	-0.325414	0.353097
asnC	-2.3908	2.43e-07	0.494335	0.179181	-1.14027	0.00913683	-1.24177	0.00210912
asnS	1.64675	2.68e-08	-0.321915	0.234153	-0.303112	0.645712	0.35006	0.423525
aspA	0.913325	0.0120283	-2.07652	6.58e-09	-2.10019	NA	0.317377	0.755899
aspC	4.40523	9.3e-48	0.68998	0.0894717	-0.417336	0.211103	-2.32096	6.33e-17
aspS	1.60401	1.29e-10	1.6834	1.03e-09	-0.950812	0.18194	-0.809585	0.1059
asr	3.03344	7.43e-11	4.27659	7.31e-27	-0.780651	0.427995	7.15446	1.43e-65
astA	-3.12753	2.68e-08	-8.27646	4.8e-219	-2.82896	3.68e-06	-2.54445	4.88e-10
astB	-2.20936	2.84e-06	-7.48868	1.33e-204	-2.57182	3.67e-06	-3.38415	1.57e-14
astC	-3.78398	1.62e-10	-7.96034	1.44e-217	-1.1223	0.0880218	-1.5546	0.00107425
astD	-2.80461	1.22e-08	-8.03254	3.01e-214	-2.80891	7.39e-06	-3.41365	2.32e-14
astE	-2.41208	3.69e-08	-8.45243	5.23e-239	-2.52171	2.99e-06	-3.67318	2.49e-09
atl	-2.07418	1.1e-13	0.0194652	0.960358	-0.636984	0.33012	1.37978	0.00502035
atoA	2.02728	0.00192698	6.01152	1.3e-22	0.0736701	0.951767	0.790042	0.443052
atoB	0.318918	0.535226	1.90479	7.44e-08	-0.194961	0.745076	0.200562	0.695712
atoC	0.904733	0.0279399	-0.806313	0.0216609	0.154509	0.773586	0.154512	0.811281
atoD	2.00964	0.00056806	5.30952	7.25e-33	0.861341	0.236382	2.13659	0.00199658
atoE	1.09469	0.032207	3.56318	4.59e-21	-0.324441	0.71057	0.756986	0.272681
atoS	-1.88368	4.56e-09	-0.754603	0.0121798	0.575325	0.215007	0.704256	0.098498
atpA	5.68032	3.93e-61	0.258961	0.487185	-4.24907	3.83e-07	-2.91311	1.73e-05
atpB	4.18714	5.43e-50	-0.136763	0.690168	-1.79409	0.00250435	-2.50803	5.32e-10
atpC	3.75678	3.23e-18	0.100618	0.801891	-4.20803	6.29e-05	0.635509	0.488586
atpD	5.115	5.74e-64	0.547245	0.0516878	-4.32586	7.5e-06	-0.538174	0.562441
atpE	5.11646	1.41e-48	0.142329	0.745116	-2.68819	0.000349863	-0.641225	0.262112
atpF	5.094	3.3e-40	0.480059	0.165211	-3.32941	2.8e-05	-1.57785	0.0120006
atpG	5.89633	3.9e-56	0.468156	0.190051	-4.87604	9.62e-08	-2.72466	0.000715391
atpH	5.72175	2.76e-52	0.519778	0.175343	-3.66802	2.42e-06	-2.34697	0.00025804
atpI	3.89293	3.42e-32	-0.724369	0.0230831	-0.667011	0.143466	-1.93223	9.21e-11
avtA	3.09554	4.85e-15	1.32699	1.64e-06	-0.32498	0.494351	-0.830973	0.144479
azoR	2.29821	4.53e-16	0.0024184	0.994361	3.81801	8.91e-17	1.17282	0.000985015
azuC	-2.08927	0.0108216	2.07175	0.161619	NA	NA	2.85267	0.0119357
bcr	-0.32314	0.27424	1.68759	1.09e-09	0.0978362	0.872958	-0.975195	0.000139935
bcsA	-1.64014	1.32e-08	1.69192	4.54e-06	0.548767	0.476011	0.910895	0.250282
bcsB	0.0986228	0.800088	1.67868	3.66e-05	-0.182729	0.773883	0.324982	0.462733
bcsC	-3.75393	3.09e-45	0.0560812	0.871593	0.383116	0.304486	-0.860264	0.0370598
bcsE	-1.8692	2.28e-08	-0.407	0.153601	0.816515	0.423875	-0.103856	0.908781
bcsF	-0.645133	0.236064	0.885854	0.020771	0.187033	0.880145	1.5031	0.0561078
bcsG	-0.740812	0.122582	-0.827795	0.0134904	-0.474967	0.576274	-0.206315	0.665403
bcsQ	-1.33321	0.187832	NA	NA	1.31694	0.145309	1.19604	0.0486659
bcsZ	-0.202217	0.689594	1.57839	0.00291024	-0.466687	0.426537	0.0589011	0.922016
bdcA	1.01554	0.0148703	0.657203	0.140778	3.9911	6.15e-10	3.29997	1.35e-24
bdcR	3.04499	2.34e-15	-1.18176	0.000678534	2.67246	7.7e-10	1.84473	1.09e-05
bdm	-4.7703	3.39e-07	-2.03357	0.00466376	-0.320614	NA	-2.44776	0.203672
beeE	-0.281651	0.812938	2.59858	0.0328969	-1.30356	NA	0.767202	0.575199
bepA	0.530616	0.136462	-0.456351	0.0933345	0.705136	0.0140369	-0.547521	0.0398547
betA	6.69908	1.35e-58	2.25101	2.19e-10	-1.73125	0.000314113	-1.34445	4.3e-05
betB	5.60129	1.85e-30	1.25897	0.000313924	-1.71234	0.00360563	-1.74349	0.000417928
betI	5.30703	8.58e-26	1.09514	0.00340607	-2.03	0.00161307	-1.28773	0.0332696
betT	1.22009	0.053499	-0.638126	0.0681824	-1.37335	0.0904063	-2.59903	8.07e-05
bfd	-4.15055	1.33e-22	-0.438819	0.180685	0.490388	0.667758	1.14068	0.191592
bfr	-3.24603	1.12e-16	-3.18784	2.52e-25	0.257852	0.823789	1.39576	0.0750877
bglA	0.923995	0.00171241	-0.945024	0.00038179	-0.777352	0.188041	-0.785931	0.0370199
bglB	0.404117	0.646604	1.20801	0.154681	1.44469	0.0714538	1.76719	0.0198208
bglF	1.86439	3.43e-06	0.230936	0.500891	2.13099	0.000224429	-0.122679	0.850427
bglG	2.15455	0.158459	-1.05281	0.407072	0.215592	0.871987	2.03641	0.0371838
bglH	-0.938362	0.300959	0.871831	0.471745	-0.00510499	0.996634	3.31349	5.07e-07
bglJ	-1.43784	0.0115558	3.55597	7.48e-26	2.30611	0.0308477	0.816031	NA
bglX	0.785944	0.00142485	-0.234626	0.42037	0.119903	0.888638	-0.761382	0.0447334
bhsA	-5.28512	4.61e-46	-1.65877	8.35e-06	1.47784	0.00124434	5.33001	1e-46
bioA	3.64298	3.48e-25	0.212746	0.563143	-1.12427	0.0543096	-3.53973	5.05e-27
bioB	3.35945	1.8e-14	-0.930746	0.00683427	-1.6759	0.00218946	-3.89591	9.02e-16
bioC	3.77787	2.15e-11	0.524299	0.355281	-2.74045	8.37e-05	-2.60982	6.96e-08
bioD	3.85126	3.08e-11	0.956094	0.0875626	-2.41222	1.03e-06	-0.966818	0.0645038
bioF	3.43517	4.11e-12	0.206041	0.670178	-2.55137	3.96e-06	-4.88071	2.79e-14
bioH	1.29782	0.00023306	-0.172337	0.673327	0.468861	0.333475	0.413407	0.206279
bioP	1.15483	0.000157186	0.0502814	0.899178	-0.209734	0.66124	-0.797047	0.110769
bipA	2.21681	9.54e-11	0.846425	0.00629591	-1.84609	0.00330449	-2.7479	1.03e-08
birA	1.14587	0.000117059	0.398542	0.194592	0.0759525	0.882507	-1.12652	5.33e-05
bisC	0.82688	0.0058858	-0.118241	0.691722	-0.506318	0.158829	-0.368447	0.208261
blc	-5.69735	1.96e-49	-3.32507	4.58e-27	2.6539	0.000105077	0.520002	0.328943
blr	0.536051	0.708508	1.77254	0.310723	0.175164	NA	1.26185	0.195461
bluF	2.13929	9.62e-05	-2.52841	3.75e-16	-0.174335	0.86332	0.33818	0.617125
bluR	0.122121	0.806935	-0.404232	0.188633	0.364239	0.686629	1.10629	0.0465724
bolA	-7.88522	1.72e-102	-5.88312	2.63e-43	1.03394	0.00534626	0.746346	0.150095
borD	2.01691	0.00289894	-0.978113	0.169067	-2.19653	0.00102282	-1.51319	0.0464311
brnQ	-1.01773	0.00200677	-1.50815	5.1e-08	-0.127975	0.76413	-0.949318	0.0247042
bsmA	-2.61306	1.03e-11	-4.05184	1.28e-39	-0.950185	0.479822	0.299475	0.619557
bssR	-6.58511	2.18e-41	-4.77419	2.25e-32	-1.5044	0.0304238	3.02508	6.6e-14
bssS	-6.44833	7.24e-41	-2.69129	9.89e-07	0.899013	0.239499	2.71668	1.75e-05
btsR	1.15839	0.000346803	1.24095	0.00141506	-0.059877	0.943406	0.872863	0.0122575
btsS	0.470634	0.135482	0.555244	0.0680345	0.0085041	0.995115	-1.10317	0.0131147
btsT	-0.148952	0.708508	0.0505309	0.906691	0.0456054	0.938751	-0.131528	0.763956
btuB	1.62051	1.35e-07	0.173597	0.594614	-0.806443	0.18194	-1.76124	1.28e-07
btuC	-0.75541	0.0159842	1.39838	1.18e-05	0.245227	0.704596	-0.234123	0.538618
btuD	-1.35057	0.0013826	-1.92943	1.31e-07	-0.128823	0.848011	0.0120482	0.977774
btuE	-2.18202	2.12e-07	-2.89624	3.05e-15	-0.168946	0.814497	0.185309	0.659356
btuF	2.76373	3.57e-14	-0.186197	0.620032	-0.481114	0.203031	-2.05485	1.03e-06
btuR	1.33404	4.7e-05	-1.39026	1.29e-06	-1.05155	0.106172	-3.08608	8.09e-17
cadA	-0.185019	0.627919	1.51777	7.21e-05	0.698359	0.216951	1.29625	0.0155346
cadB	0.48292	0.500959	-0.599341	0.534223	0.695395	0.411424	0.685624	0.375192
cadC	0.346443	0.459339	-1.68108	2.15e-06	0.104476	0.889264	-1.03722	0.0235224
caiA	-0.16018	0.678581	2.02586	5.77e-07	1.04144	0.0017974	2.41044	8.02e-15
caiB	0.711912	0.0388756	2.58548	5.49e-09	0.956416	0.00261317	1.54157	9.05e-07
caiC	1.40083	0.000726826	1.5301	0.000281082	0.643967	0.270668	1.3319	0.020399
caiD	0.425057	0.557021	-0.0734362	0.923321	1.7102	0.0112174	2.2784	1.57e-05
caiE	-0.56575	0.450814	-0.581181	0.374932	1.81979	0.00627814	2.74444	3.69e-06
caiF	1.46816	0.0157185	-1.15405	0.00418895	0.51668	0.677681	1.66487	0.0430052
caiT	-0.632973	0.411139	1.81856	0.0205457	0.452694	0.534239	0.441326	0.641362
can	2.02169	2.1e-09	2.0984	4.45e-18	-0.8908	0.00287767	-1.64264	8.53e-05
carA	8.55474	4.46e-42	2.49685	6.93e-07	1.5603	0.0839602	0.438157	0.329535
carB	8.08058	8.18e-48	0.938219	0.00334521	-0.731897	0.469656	-1.876	0.00230888
cas1	0.149521	0.667537	1.82996	1.08e-07	0.700593	0.1931	2.64257	1.5e-11
cas2	-0.672269	0.252869	1.24676	0.0414932	0.50051	0.505852	3.02712	4.45e-11
cas3	-0.509894	0.141977	0.450349	0.223587	0.483717	0.337932	1.22926	0.000269584
casA	-1.56234	0.00218471	0.415127	0.620465	0.0438784	0.964891	2.11094	2.96e-05
casB	0.752259	0.446813	2.03153	0.0736734	0.25771	0.820238	1.17154	0.109675
casC	-2.15998	1.66e-07	0.811048	0.12677	0.713338	0.291523	2.02652	4.38e-06
casD	-1.75294	0.000119057	1.56915	0.00128666	1.66883	0.00355796	2.99878	2.86e-10
casE	-0.416219	0.328117	1.59753	0.000664105	0.0668021	0.950376	2.53774	2.3e-06
cbeA	-0.449009	0.376103	2.28039	4.95e-05	0.470867	0.509078	1.58675	0.00141685
cbl	2.06224	2.48e-12	-0.338909	0.420408	0.285953	0.817596	-2.97645	5.65e-06
cbpA	-2.52898	4.13e-06	1.2876	1.92e-06	0.621748	0.209135	1.33745	4.26e-07
cbpM	-2.2829	3.15e-06	2.11198	1.03e-17	0.735736	0.207499	1.04013	0.0111492
cbrA	0.314724	0.546602	0.255367	0.706012	0.688068	0.437174	1.33273	0.0741575
cbrB	0.376177	0.432157	1.70366	0.00659098	1.4833	0.0326787	2.23047	3.19e-08
cbrC	-0.544029	0.1615	0.551775	0.367359	0.488251	0.434639	1.91962	1.26e-05
cbtA	-0.662606	0.268059	2.3285	0.000166787	0.281827	0.809726	2.69652	3.45e-07
cca	-1.43171	0.00150173	-1.41872	2.13e-05	0.303767	0.580899	-1.58762	5.52e-07
ccmA	0.00696003	0.991947	0.303645	0.574832	-0.602969	0.576274	0.428082	0.506075
ccmB	1.13866	0.0494926	-0.0161475	0.981168	-1.31861	0.0971005	0.0223318	0.974115
ccmC	4.54446	1.51e-12	0.911022	0.0617164	-0.923673	0.270104	-0.380927	0.563297
ccmD	3.98361	0.00452943	2.05075	0.0163506	-2.52522	0.0419112	-1.66656	0.149522
ccmE	2.57764	1.83e-06	3.0353	8.18e-08	-1.7837	0.0373387	-0.835191	0.277333
ccmF	2.67401	3.44e-12	2.00169	3.02e-06	-1.82963	0.068656	-1.05099	0.165444
ccmG	2.21597	0.00044822	1.03192	0.112263	-1.40509	0.18194	-0.458665	0.583001
ccmH	1.01068	0.0103446	1.37012	0.00243712	-0.068983	0.929739	-0.944833	0.0370598
ccp	-2.31578	1.83e-10	2.25956	1.74e-08	1.78555	0.0173043	4.22551	3.98e-17
cdaR	1.96188	1.71e-10	-1.66335	1.51e-06	-1.02084	0.135924	-2.14113	0.000163591
cdd	-2.0095	1.84e-16	2.13685	6.17e-12	1.98907	0.107912	0.0832284	0.917366
cdgI	-3.01676	3.11e-11	1.75442	0.00158658	-2.53186	0.0207136	0.722754	0.461558
cdh	4.50214	2.06e-29	1.52402	0.00886267	0.539435	0.194348	1.05484	0.00227689
cdsA	1.04545	1.19e-05	-0.29988	0.255054	-1.03767	0.0271872	-2.53296	3.45e-15
cecR	0.00444769	0.99268	1.50884	1.13e-05	0.487717	0.597547	-0.838818	0.123733
cedA	-0.780302	0.273356	-2.27486	2.17e-05	1.10159	0.0225668	-1.90201	0.0141721
cfa	-3.21519	9.51e-14	0.15216	0.704279	0.974428	0.0303266	2.23385	1.03e-10
chaA	1.3615	2.07e-06	-0.177407	0.668575	-0.575845	0.45528	-5.28152	6.55e-15
chaB	-5.18778	3.91e-67	-3.14117	3.71e-26	1.0813	0.0438667	1.90085	6.24e-05
chaC	-1.97704	7.24e-19	-1.97535	1.02e-12	-0.864979	0.0532258	-0.634454	0.0502879
chbA	1.7202	0.000968975	0.699439	0.160871	-0.497273	0.378292	-0.225069	0.671571
chbB	-1.15662	0.00111589	-0.714463	0.0705691	0.511305	0.269622	-1.93137	2.84e-05
chbC	0.259623	0.445275	-0.845769	0.0744533	0.0726221	0.895383	-2.5441	9.93e-08
chbF	1.44344	0.000258114	1.00325	0.0120971	-0.549512	0.314868	0.235311	0.576386
chbG	0.514084	0.114133	-0.056113	0.87574	-0.290414	0.54502	1.80383	8.17e-08
chbR	0.784895	0.0271834	1.12508	0.00231548	-0.665409	0.173689	0.56714	0.162218
cheA	1.12275	0.0034485	1.77423	5.81e-06	0.402258	0.433473	0.323152	0.58603
cheB	0.287866	0.619982	1.59107	0.042497	0.230501	0.824967	1.62205	0.00691721
cheR	-0.597685	0.267186	1.25695	0.0236609	0.237606	0.78364	1.16667	0.0499524
cheW	-1.64531	8.61e-05	-0.59669	0.231403	0.0736376	0.954537	0.295958	0.789384
cheY	-1.26043	0.00607703	0.736366	0.220147	-0.229019	0.82842	1.68467	0.00319602
cheZ	-0.166365	0.748407	1.13807	0.00861414	-0.330322	0.67215	0.492393	0.376852
chiA	-2.14646	9.18e-14	-0.900589	0.0320943	-0.511523	0.221015	-0.284463	0.462146
chiP	1.04232	0.00892029	1.18639	0.0321872	-0.312013	0.800907	-0.938604	0.179522
chiQ	-1.7826	4.21e-07	0.567652	0.387379	-0.28226	0.77539	-0.892879	0.296198
cho	0.243164	0.373435	1.89982	5.03e-07	0.694429	0.389979	-0.245039	0.593563
chpB	-1.86702	1.19e-09	0.169947	0.685071	1.12782	0.00510191	2.8367	3.01e-15
chpS	-3.01637	2.82e-20	-0.215351	0.569208	1.68045	0.00302118	4.35683	2.77e-37
cirA	-0.87802	0.013221	2.30939	6.02e-13	0.977211	0.0547326	-0.951762	0.00127247
citC	-0.232168	0.719169	2.99693	3.19e-10	-1.06151	0.111562	0.328763	0.387091
citD	2.52972	0.0716172	2.29141	0.236574	0.317781	0.792238	-0.0261871	0.990596
citE	0.824305	0.261203	-0.066567	0.928824	0.258098	0.801984	0.220182	0.804903
citF	1.31074	0.0586485	1.41458	0.0441708	0.102657	0.914996	0.424455	0.56167
citG	0.121872	0.865251	0.151347	0.871896	0.664004	0.299669	0.88605	0.222244
citT	-1.28678	0.000938645	0.536013	0.224384	0.211438	0.698336	1.74449	1.33e-06
citX	2.20721	0.0778986	1.96836	0.133602	-0.0943293	NA	-0.600095	0.6978
clcA	-3.20744	4.26e-32	-0.90005	0.00202417	0.51876	0.169923	-0.400789	0.173627
clcB	0.109674	0.76247	1.18468	0.00282842	-0.499929	0.404851	0.424048	0.197483
clpA	-1.88023	2.77e-09	-1.7224	3.6e-10	-1.47253	2.81e-05	1.79636	2.65e-05
clpB	-1.37648	0.0011577	2.04064	1.5e-12	-0.399257	0.75821	3.45594	2.93e-08
clpP	-1.10806	4.31e-07	-0.557723	0.0227075	-0.17321	0.832734	0.35408	0.450654
clpS	-2.18509	5.83e-13	1.15502	9.37e-05	-0.753837	0.239309	0.987929	0.0327562
clpX	-3.0134	3.34e-20	-0.963654	0.00166973	-0.452031	0.501352	0.7484	0.0947065
clsA	-0.91956	0.000215115	-0.858743	0.00343685	-0.27205	0.694693	-0.52634	0.112057
clsB	-3.86865	9.15e-15	0.190539	0.5981	1.2039	0.00600512	0.870872	0.0244357
clsC	-2.43142	1.64e-08	-0.279583	0.339231	0.0130377	0.984775	-0.293637	0.415691
cmk	-0.744235	0.0143318	-2.25718	2.22e-16	-0.867899	0.0464613	-3.16688	9.06e-30
cmoA	0.400441	0.275085	0.905155	0.0439756	-0.95019	0.0020209	-1.77212	8.38e-12
cmoB	1.23607	0.000967971	0.936323	0.00649331	-1.58911	0.000111469	-2.18889	3.24e-13
cmoM	2.01299	1.66e-11	-0.269757	0.346966	-0.349966	0.443622	-1.40948	1.2e-05
cmtA	0.138658	0.853991	0.921441	0.304453	0.0497684	0.94969	0.136695	0.861296
cnoX	-0.822242	0.0242103	-0.701983	0.00782535	0.0395064	0.972019	-1.32891	0.0156561
cnu	0.309486	0.836216	6.18735	4.18e-05	1.45043	0.0135994	2.25906	7.4e-06
coaA	3.6868	1.89e-40	0.600019	0.0655878	0.339983	0.413297	-2.0948	1.33e-08
coaD	-0.0182206	0.965836	-1.68862	5.23e-07	-0.139584	0.843248	-1.20085	0.00187259
coaE	-1.2685	8.65e-07	-0.1958	0.57549	-0.00816186	0.986317	-0.827315	0.030991
cobB	0.589552	0.0134614	1.43743	4.22e-07	-2.44834	0.00152221	-1.56296	0.0216816
cobC	0.552884	0.129007	1.46149	0.000275161	-2.15175	4.36e-09	-1.40389	0.00170068
cobS	-0.260042	0.434194	1.51602	8.67e-06	0.639172	0.0937978	2.62061	6.25e-20
cobT	0.751413	0.0139607	1.72254	5.73e-08	0.187424	0.67488	0.894093	0.00188172
cobU	-0.59819	0.129413	0.42643	0.209777	0.731581	0.0654116	2.56018	2.37e-17
codA	3.98226	1.36e-44	-0.148071	0.668895	-0.428033	0.450742	-1.16313	0.000222697
codB	6.58343	2.98e-65	-0.0851948	0.86892	0.23739	0.819477	-1.83817	2.68e-05
cof	-1.52853	0.000682651	-2.41555	3.23e-08	-0.784513	0.0317758	0.0308116	0.950203
comR	-0.441917	0.098828	-0.0418149	0.914317	0.461144	0.41015	0.839477	0.0134338
copA	-1.41942	2.48e-06	0.326651	0.549246	-3.1692	NA	-2.28979	0.0194178
corA	0.867689	0.00130179	-0.632301	0.0342803	0.0600176	0.929739	-0.344417	0.388962
cpdA	1.33931	1.59e-06	0.840389	0.00425411	-0.255601	0.738113	0.0291472	0.945762
cpdB	0.687459	0.0401343	-0.00266276	0.993592	3.11076	9.31e-21	2.97666	2.81e-17
cpoB	0.90442	0.0203101	0.448332	0.0867153	-2.50786	7.21e-05	-0.630904	0.302643
cpsB	0.023017	0.966065	1.15862	0.00790226	0.103371	0.91161	0.163158	0.809015
cpsG	0.458881	0.438987	0.102463	0.848485	-0.277844	0.687812	-0.190108	0.765896
cpxA	0.895029	0.0122445	1.00408	0.000297618	-0.347483	0.652141	-1.33166	0.0023149
cpxP	-1.36155	0.000559178	-4.21897	2.81e-76	1.18008	0.00438495	-4.40312	1.76e-21
cpxR	0.58149	0.102494	0.427996	0.127558	0.641635	0.327675	-0.577057	0.203672
cra	1.66044	2.51e-11	-1.05209	0.000124093	0.559006	0.562329	-0.471798	0.209624
crcB	-3.32927	4.51e-19	0.939415	0.0199704	1.09147	0.0140244	1.61913	8.27e-06
creA	1.8645	4.03e-09	-0.602185	0.0905361	-0.104989	0.873025	-0.624848	0.130234
creB	1.72489	4.34e-08	-0.294039	0.381182	-0.639124	0.231297	-0.246295	0.469815
creC	0.0166233	0.965272	0.613319	0.0931334	-0.748034	0.0647225	-1.46288	0.000279277
creD	-2.11224	2.34e-08	-1.56789	4.03e-06	-0.264031	0.69675	0.625684	0.12446
crfC	0.654132	0.133851	-0.852041	0.042733	-0.0295234	0.970318	-1.97025	1.41e-05
crl	-1.74956	3.38e-05	NA	NA	-0.529616	0.518063	-1.59222	0.0191886
crp	1.43023	1.63e-09	-1.02515	0.000144362	-0.269455	0.639271	-0.212675	0.501225
crr	-3.6225	1.08e-15	-3.05792	1.66e-28	-0.109618	0.932328	0.85673	0.114428
csdA	0.532533	0.0970345	0.48831	0.0672265	0.816627	0.28819	-0.747997	0.147379
csdE	-2.1426	4.96e-11	-1.074	0.000342033	0.402686	0.592575	-0.271761	0.447411
csgA	-7.78317	4.4e-37	-5.24228	7.17e-21	0.998348	0.374515	3.47704	3.42e-09
csgB	-8.49508	7.11e-30	-6.55342	2.69e-11	1.531	0.091706	4.8792	7.96e-20
csgC	-5.19788	6.4e-16	0.710764	0.331153	0.836008	0.299476	1.81889	0.126959
csgD	-0.672958	0.145956	-2.56241	3.41e-09	-0.163171	0.858449	-2.87129	0.000120674
csgE	0.501043	0.439645	-3.01859	7.49e-08	-0.735292	0.415405	-2.91091	0.000187041
csgF	1.56092	0.0128646	-2.49846	5.64e-05	-0.559132	0.582188	-2.44458	0.000631071
csgG	1.36003	0.00515498	-0.751995	0.141071	0.091977	0.930067	-3.15225	2.27e-09
csiD	-2.45334	5.32e-08	-8.60218	2.1e-203	-1.71694	0.0171022	-1.13294	0.0336029
csiE	-3.73735	1.64e-43	-5.12581	2.76e-68	-0.227358	0.684494	-2.20945	8.68e-08
csiR	-1.04602	0.03045	-0.964284	0.000147754	0.764315	0.10745	-1.46837	0.000152141
cspA	2.96741	2.36e-07	5.21254	3.62e-38	-0.80134	0.133026	-6.89018	8.05e-59
cspB	2.58593	7.06e-08	-0.298808	0.616535	-0.735084	0.194989	-7.31047	9.46e-37
cspC	0.255518	0.649643	-1.03197	0.0171363	-1.42956	0.0362414	-2.8587	3.55e-10
cspD	-3.94477	1.43e-23	-3.01218	1.22e-15	-0.512902	0.282583	0.862969	0.0267955
cspE	-3.03123	1.91e-05	-3.22481	5.04e-10	-1.14517	0.135256	-1.07307	0.0091882
cspF	3.13547	2.59e-08	1.64621	0.0532285	0.172543	0.873372	-3.55505	5.86e-10
cspG	4.34254	4.03e-20	-0.873469	0.0880712	-0.283881	0.722044	-7.608	1.67e-80
cspH	3.76958	0.0152981	1.80057	0.401308	1.03139	0.431889	-3.18051	4.05e-05
cspI	2.85529	1.01e-12	-1.96478	0.000377732	-0.831216	0.183107	-8.00033	3.19e-31
csrA	-5.51464	1.14e-40	-3.23188	1.93e-10	0.330418	0.440832	0.921742	0.0234048
csrD	-1.92258	5.34e-07	2.17713	1.68e-16	1.03891	0.00109574	0.150059	0.575679
cstA	0.23705	0.664842	-4.32679	2.65e-50	-1.88861	0.000393461	-1.04202	0.0280173
cueO	-1.42417	2.06e-06	-2.75707	3.91e-19	-0.564316	0.485652	0.235524	0.77812
cueR	-1.56088	8.17e-09	0.327255	0.256016	0.689562	0.080949	1.56136	3.74e-08
curA	-3.31529	6.3e-34	-3.83612	1.32e-41	0.374285	0.544756	1.131	0.00850315
cusA	-1.99808	3.88e-12	0.553534	0.124901	0.192452	0.695796	-0.358217	0.432058
cusB	0.404728	0.578318	1.41837	0.0311301	0.79343	0.328647	2.00044	0.000230245
cusC	-0.786905	0.388508	1.73472	0.0402441	0.914031	0.35589	2.40967	0.00393045
cusF	-0.824007	0.532721	3.01345	0.032117	0.723569	0.490716	2.17	0.00384306
cusR	1.30884	0.00019721	-1.22215	2.02e-05	0.301727	0.530358	-2.3211	1.81e-08
cusS	0.785644	0.0116129	0.0574908	0.871593	-0.701248	0.0886815	-2.72056	6.42e-16
cutA	1.1264	0.000682217	0.123046	0.718824	-0.902646	0.0121417	-2.04916	1.91e-07
cutC	-2.31998	3.73e-07	-0.745202	0.151767	0.216992	0.685664	0.881932	0.0046948
cvpA	4.36689	3.17e-25	-2.16701	1.11e-11	0.373213	0.7253	-1.36418	0.000814929
cvrA	-0.220942	0.459675	1.85268	9.4e-08	0.421998	0.315651	-1.44896	1.98e-06
cyaA	-0.893511	0.0201015	-0.817338	0.00313213	-0.395803	0.39153	-1.16652	0.000774176
cyaY	0.813544	0.0167921	1.14418	3.28e-05	-0.353745	0.546846	-0.338688	0.488415
cybB	1.41468	2.24e-05	-2.0496	7.48e-10	1.13738	0.00175088	-0.0994364	0.797251
cycA	0.662205	0.301594	-1.86892	5.72e-14	1.83046	2.28e-06	-0.353572	0.218521
cydA	1.27078	0.0521096	1.96669	3.69e-12	0.905235	0.0844122	0.879637	0.023738
cydB	0.139144	0.805369	2.52219	1.89e-25	0.317495	0.655096	2.36296	5.97e-07
cydC	2.58825	2.49e-16	1.02244	0.00027574	-1.64728	0.0111443	-2.21553	5.78e-05
cydD	2.65956	6.35e-12	0.387513	0.175306	0.320464	0.608047	-1.15735	0.00195535
cydX	-1.81445	0.00169903	3.15182	1.22e-12	3.74972	2.43e-11	5.60801	4.05e-22
cynR	1.68512	5.57e-06	0.450618	0.310077	-0.244632	0.576274	-2.00269	9.24e-07
cynS	0.944974	0.0490507	2.07578	0.000164193	-0.391114	0.552116	-0.249292	0.742993
cynT	0.0260745	0.957649	0.632211	0.144432	-0.300343	0.586497	-0.367554	0.451481
cynX	0.488794	0.299733	1.23115	0.011782	-0.75634	0.147327	0.0930842	0.881411
cyoA	3.03984	1.35e-10	-5.47735	1.53e-85	-1.25502	0.203118	-3.79238	4.38e-11
cyoB	2.89085	2.15e-09	-4.29184	3.45e-44	-1.71391	0.0204134	-3.76037	1.17e-34
cyoC	2.10223	4.36e-07	-4.08403	1.74e-28	-1.878	0.0040771	-1.83504	9.65e-05
cyoD	0.855001	0.0235108	-4.44446	3.17e-33	-2.7374	0.000327971	-1.16247	0.024806
cyoE	0.222969	0.505892	-4.4115	3.75e-25	-2.31104	0.000533514	-1.94511	0.000458969
cysA	1.95988	1.05e-07	1.61905	0.000326147	1.43569	0.0652483	2.20023	6.41e-06
cysB	1.3827	0.00124057	-1.97231	2.84e-10	1.83861	0.000410571	-0.575837	0.122932
cysC	1.41301	0.000582289	0.225956	0.725736	2.38555	0.0121734	-0.99136	0.144479
cysD	1.04685	0.0154656	-0.809458	0.191976	5.1416	3.48e-09	2.09117	0.000986387
cysE	0.661076	0.0401343	0.608068	0.0392725	-0.0948573	0.830492	-0.671226	0.00976203
cysG	-0.0122902	0.979856	-3.12862	2.83e-23	-1.42476	0.00488075	-3.08636	5.4e-28
cysH	2.38352	5.32e-24	0.452809	0.231214	-0.872409	0.507226	0.427835	0.423415
cysI	2.91431	8.43e-15	0.932067	0.0442287	1.06162	0.389979	-0.151687	0.801052
cysJ	3.01885	8.73e-19	0.52242	0.2926	3.17735	0.000142676	-0.180826	0.733065
cysK	1.85402	1.61e-07	1.35004	0.00204241	6.40189	1.12e-26	2.85652	1.65e-24
cysM	3.75091	6.93e-28	2.66886	1.06e-16	0.276229	0.587504	-0.147693	0.691823
cysN	1.00316	0.0242719	-0.501746	0.44276	3.50587	7.35e-06	-0.0147378	0.980388
cysP	1.18912	0.00272808	-0.501171	0.377806	5.09701	1.61e-19	0.985536	0.029307
cysQ	-5.93535	6.61e-84	-2.88166	1.14e-16	1.61294	0.000285694	2.40088	0.000124175
cysS	2.76911	8.31e-26	-1.72804	1.35e-09	-0.316116	0.57641	-4.01475	1.93e-38
cysU	0.649164	0.114549	-0.0565924	0.930679	3.74299	9.59e-10	0.743835	0.280071
cysW	0.748732	0.0493829	-0.0155127	0.979459	2.5869	0.00104072	0.952747	0.0860737
cysZ	6.93e-05	0.999819	-2.4376	1.4e-16	0.225303	0.690203	-1.50327	0.000492258
cytR	3.60484	1.54e-27	0.0973485	0.817915	-0.664631	0.474027	-2.54931	3.13e-11
cyuA	0.119299	0.753135	1.39571	0.000481523	0.075313	0.929739	-1.07814	0.0167215
cyuP	-0.862611	0.0272354	1.01832	0.00478863	0.49491	0.374129	-1.4053	0.000275301
dacA	3.63847	2.79e-45	-0.186543	0.601991	0.18721	0.785872	-3.07577	2.79e-20
dacB	2.41878	8.36e-18	-0.336657	0.274705	-0.713376	0.0543096	-3.26319	6.04e-26
dacC	-3.46271	5.13e-27	-2.60264	1.72e-14	0.202683	0.684494	-0.0145346	0.968032
dacD	-1.83807	9.98e-09	0.14428	0.680419	-0.65413	0.0466359	-1.00885	0.00107499
dadA	-0.174532	0.796751	-3.54787	2.85e-27	-0.00608295	0.992605	1.15245	0.0349578
dadX	0.312934	0.623499	-3.42561	2.12e-22	-0.040806	0.955598	-1.07644	0.045615
dam	2.07706	1.15e-08	1.35486	4.1e-05	-1.62596	7.59e-05	-2.8119	5.44e-11
damX	0.936168	0.00480621	0.460834	0.0699592	-1.53724	0.00104962	-1.05913	0.0125058
dapA	2.338	2.19e-24	0.737778	0.00590003	-0.182955	0.754657	-1.22643	0.000265437
dapB	0.220058	0.572599	0.0035252	0.992814	-0.076553	0.9368	-0.0512604	0.902927
dapD	0.863737	0.00265325	-0.342746	0.274331	-1.2353	0.0572266	-0.837384	0.0262807
dapE	-2.44872	5.53e-08	-1.04336	0.00510321	0.532461	0.255511	1.16634	2.68e-05
dapF	1.67256	2.63e-10	0.540869	0.0412239	0.0519017	0.945087	0.202684	0.495546
dauA	-1.54342	3.6e-05	0.439408	0.213442	0.238935	0.71772	-1.27628	0.0063146
dbpA	1.8168	3.01e-06	-0.935366	0.00422183	-1.37224	1.05e-05	-4.76802	2.4e-42
dcd	1.17061	0.000276452	-1.07316	0.00103471	-0.432829	0.506709	-0.921627	0.0339396
dcm	2.17364	9.22e-14	-1.94457	1.43e-15	-0.374531	0.337977	-1.22844	2.54e-07
dcp	0.755844	0.040144	-0.523568	0.0522566	-0.0929128	0.895383	-1.08889	0.000114703
dcrB	-0.118114	0.670725	0.117875	0.737249	-0.692579	0.0769506	1.52629	2.32e-05
dctA	2.6284	0.000381128	-1.53842	6.78e-06	-0.240815	0.602102	0.223789	0.583001
dctR	-1.85199	0.00405131	2.37677	1.45e-08	-1.7338	0.00439979	-0.749734	0.0624122
dcuA	-0.163941	0.758275	-1.94829	3.69e-06	-1.4145	NA	-0.458623	0.44611
dcuB	1.01549	0.0823105	1.70028	0.000292021	-0.454508	0.583041	1.43511	0.000166695
dcuC	2.96135	9.26e-05	2.20793	2.62e-07	-1.45366	0.000553157	0.812156	0.0330994
dcuD	-0.231581	0.607381	1.28587	0.00349586	1.18497	0.0347046	-0.03114	0.950265
dcuR	1.30015	0.000374189	0.66887	0.0333755	0.108495	0.880145	-0.259642	0.53538
dcuS	0.995968	0.000605744	-0.239315	0.491236	0.160383	0.719963	-0.161345	0.617498
dcyD	-0.525033	0.0892517	-0.375198	0.256998	1.97071	0.000320138	1.19441	0.00131868
ddlA	0.853834	0.000915403	-0.655002	0.0177747	-0.00296629	0.996634	-0.772545	0.00846457
ddlB	1.80347	3.53e-09	0.812048	0.00925742	-1.78163	0.0199847	-1.06645	0.0623093
ddpA	1.48954	0.00562741	-5.29522	3.88e-30	0.559333	0.430998	0.55484	0.414554
ddpB	1.63855	0.00339996	-3.55301	1.33e-13	0.685652	0.345832	1.66373	0.00025804
ddpC	1.45523	0.00125294	-1.60607	1.96e-06	0.0236158	0.970727	0.750332	0.136242
ddpD	1.92983	1.51e-05	-2.06308	6.92e-07	-0.0618731	0.934304	1.28525	0.00241299
ddpF	-0.903229	0.029062	-0.0386896	0.914059	0.289752	0.759933	2.04022	6.58e-07
ddpX	0.187831	0.758275	-5.58636	4.59e-42	0.853604	0.242201	0.680396	0.511362
deaD	1.13259	0.00407723	0.868786	0.00114047	-1.28027	0.0140369	-2.58019	3.41e-16
decR	-1.89184	2.32e-07	0.180586	0.567163	-1.80488	0.000289094	-0.478396	0.0707479
dedA	-1.2623	0.00310777	1.84577	7.87e-12	-2.15862	7.31e-05	-1.15319	0.0104013
dedD	-0.240442	0.566754	-1.66216	0.000214824	-1.13012	0.0539704	-2.50627	2.81e-10
def	-4.14075	1.62e-32	-2.30217	1.35e-15	-0.194107	0.745936	0.707125	0.0271762
degP	1.0847	0.0541001	-1.89912	3.86e-08	0.660087	0.434966	-0.93673	0.163372
degQ	-2.49192	3.87e-13	-1.73507	2.44e-10	-0.136577	0.835902	-0.23948	0.612191
degS	0.521264	0.0760741	-0.243407	0.458027	-0.461046	0.337932	-2.55289	1.72e-07
deoA	-3.37998	1.56e-18	-1.56283	5.79e-06	1.44113	0.0559903	0.790442	0.0079672
deoB	-2.16957	1.6e-19	-0.566477	0.039195	0.715432	0.361684	1.53313	0.000117898
deoC	-3.46016	3.21e-17	-1.29356	0.000601081	1.71772	0.0550109	2.31595	2.93e-11
deoD	-1.71761	2.16e-10	-1.21154	2.08e-05	-0.0987903	0.932328	-1.44661	0.00495032
deoR	0.0590169	0.861745	-0.374631	0.271223	-0.348609	0.384902	-2.14127	1.4e-11
der	-0.301757	0.432157	-1.14114	3.52e-05	-1.52116	0.0117267	-0.0250695	0.963358
dfp	2.70741	9.02e-19	-0.376353	0.211056	-0.257805	0.637316	-3.48284	3.25e-36
dgcC	-5.59179	2.71e-50	-2.54782	4e-10	0.0348663	0.971133	-1.1873	0.081619
dgcE	-1.03057	0.000454922	-1.59355	9.8e-08	0.476389	0.462551	-0.338015	0.514467
dgcF	-0.448551	0.177237	1.09174	0.000447978	-0.190446	0.817423	-0.572015	0.269265
dgcI	-0.686775	0.212015	0.661406	0.384224	-1.21802	0.117181	-1.3904	0.00883758
dgcJ	-0.383897	0.23379	1.41635	3.02e-05	-0.972565	0.00434861	-0.88329	0.017031
dgcM	-1.34968	5.68e-05	-2.86324	1.51e-24	0.827843	0.176373	0.920234	0.104007
dgcN	0.30591	0.344114	1.20979	0.000186774	-0.618185	0.204207	0.0289221	0.941601
dgcP	2.91985	2.15e-24	1.13059	7.7e-05	0.638692	0.214554	-1.47558	0.00773377
dgcQ	-3.09247	8.75e-45	0.159689	0.610654	0.00436745	0.995263	-1.6127	0.000516338
dgcT	-2.43488	2.69e-06	1.36814	0.0525502	-0.0631216	0.961903	2.61068	2.26e-11
dgcZ	-2.20997	1.01e-07	-1.14322	0.00281281	-1.33431	0.0021993	-4.53385	2.4e-27
dgkA	-0.788935	0.0047855	-1.80984	7.15e-11	1.11602	0.0251496	-0.161608	0.748201
dgoA	1.34525	0.00088575	-0.00810319	0.986903	-0.483166	0.582829	1.0568	0.0706995
dgoD	-0.184627	0.614443	-0.427517	0.230829	0.185453	0.791644	1.61186	0.000622061
dgoK	0.56167	0.104164	-0.059695	0.883225	0.368378	0.534617	1.47536	0.00933892
dgoR	0.986058	0.000834063	0.338365	0.322603	0.439398	0.386546	2.18329	6.32e-06
dgoT	-1.12018	0.0200972	-0.934664	0.0625806	0.108172	0.895701	1.20205	0.0611751
dgt	0.88498	0.00403915	-2.02546	1.43e-11	1.13462	0.000750661	1.05306	0.00712555
dhaK	0.908216	0.00202903	-0.671644	0.0211851	2.04801	2.43e-05	0.083469	0.847234
dhaL	0.850929	0.00469665	-0.657505	0.035388	0.877425	0.105037	-0.192054	0.638757
dhaM	-0.336882	0.440467	-0.636071	0.0277457	-0.154583	0.818711	-1.58587	6.8e-09
dhaR	0.333022	0.265547	0.329512	0.298123	0.887352	0.111355	-0.670155	0.144111
diaA	2.34941	7.04e-13	0.147132	0.670567	-0.509084	0.395886	-2.01659	2.56e-06
dicA	-0.521218	0.152509	0.850365	0.0031185	0.698783	0.0652483	0.320823	0.317577
dinB	-1.7112	2.17e-09	-0.754711	0.00271754	1.4066	0.00219586	0.457507	0.161422
dinD	0.614586	0.137956	-0.0833446	0.862318	0.707528	0.065492	0.44429	0.1673
dinF	-0.0840456	0.810058	-0.734369	0.0136734	0.107163	0.863042	-0.719698	0.0683711
dinG	1.78326	2.68e-08	0.679929	0.0302494	-0.553584	0.415131	-1.601	8.46e-06
dinI	0.448596	0.555828	-0.361448	0.57549	-0.0410753	0.9391	-0.810076	0.0970261
dinJ	-3.59974	3.1e-52	-2.26867	2.85e-16	2.28728	1.16e-05	2.42611	6.05e-21
djlA	0.673806	0.0413876	-0.105269	0.830604	0.109826	0.800907	-2.96532	5.39e-19
djlB	-0.919875	0.0970345	2.41091	0.000214172	0.830561	0.351087	1.9066	0.00104947
djlC	-1.05464	0.00107643	0.536165	0.186751	0.565976	0.378711	1.65541	0.000406848
dkgA	-5.50923	8.98e-40	-3.13609	4.07e-27	-0.0235696	0.966271	0.847286	0.00843234
dkgB	-1.06352	0.00424695	0.693918	0.0607688	0.0829539	0.893523	0.463172	0.187794
dksA	-3.42231	3.3e-20	-3.96341	3.37e-22	-1.46892	0.00309904	0.704574	0.0574512
dld	1.86554	1.4e-16	2.06043	4.64e-14	-0.177222	0.86218	-0.936328	0.0159761
dmlA	-0.852151	0.0302391	-3.71364	4.66e-44	0.507264	0.321508	0.627712	0.202577
dmlR	0.917688	0.00354009	-2.17727	1.03e-11	0.236932	0.84153	0.00111888	0.998222
dmsA	3.18537	4.34e-07	0.571691	0.0958758	-2.1949	NA	-1.02029	0.110852
dmsB	2.81383	0.000155549	-0.0499469	0.923321	-2.87243	0.00438925	0.720058	0.304412
dmsC	0.36672	0.582642	-0.801288	0.0182467	-2.24744	0.0193658	0.322892	0.595324
dmsD	2.05943	5.98e-11	-0.0767489	0.826907	-0.0848769	0.888638	-0.240507	0.46438
dnaA	0.545323	0.108265	1.91606	4.94e-13	-0.881036	0.0496782	-4.16278	2.86e-60
dnaB	3.89016	6.29e-35	-0.424383	0.181979	-1.20091	0.000812128	-4.60393	1.36e-48
dnaC	0.179836	0.687664	-0.0276411	0.93865	-0.803118	0.0275443	-0.615691	0.0387811
dnaE	0.102987	0.788534	0.284718	0.37068	-2.83495	7.5e-06	-2.87196	1.45e-06
dnaG	-1.61594	1.54e-09	0.0618033	0.868759	-0.199455	0.73455	-3.96924	5.31e-54
dnaJ	-0.894992	0.00800678	0.424332	0.188846	0.0283083	0.986317	-0.951597	0.106595
dnaK	-1.22728	0.00415328	1.12031	0.000360304	0.414052	0.809726	1.15638	0.106595
dnaN	1.25707	5.37e-07	1.78962	1.8e-11	-1.93642	0.000294302	-3.40122	8.32e-18
dnaQ	-1.03363	0.00326836	-2.48639	2.16e-20	0.358696	0.345598	0.147541	0.604598
dnaT	-0.643794	0.072579	-0.725015	0.0278161	-0.651302	0.0290309	-0.718548	0.0212045
dnaX	2.73258	7.31e-12	-0.359747	0.264706	-0.514715	0.135723	-5.15591	4.82e-84
dosC	-5.21107	5.57e-50	-2.72825	3.04e-18	1.40451	0.0477397	0.408969	0.652191
dosP	-3.82088	1.21e-15	-2.20584	3.61e-12	-0.228575	0.807767	-0.669886	0.374757
dpiA	0.901187	0.0910382	1.64277	2.85e-06	-1.25471	0.00135568	-0.780262	0.0292055
dpiB	0.750627	0.012915	0.63955	0.0613961	-0.793897	0.201094	-0.43275	0.154384
dppA	3.47211	4.88e-13	-5.23688	4.81e-48	1.03142	0.0212768	-2.85935	3.73e-12
dppB	5.60541	2.63e-26	-2.63226	1.72e-05	-0.227675	0.754125	-2.48405	1.84e-05
dppC	5.58056	7.49e-24	-2.55036	1.71e-06	-1.4383	0.00610175	-3.70019	8.9e-06
dppD	6.29497	1.3e-31	-2.49596	1.23e-05	-2.01387	1.88e-05	-5.48454	3.93e-11
dppF	6.31297	1.14e-32	-2.16824	9.41e-05	-1.03347	0.0119772	-4.29326	5.18e-15
dps	-4.21727	5.14e-15	-0.248783	0.513061	-2.10067	0.016352	2.55182	1.57e-06
dsbA	1.41759	0.000476012	-1.65103	1.47e-05	-1.31755	0.16675	-2.38714	0.000301579
dsbB	-0.656879	0.0776722	-1.58065	5.26e-05	0.115973	0.849334	-0.402219	0.308973
dsbC	0.997159	0.000912894	0.875123	0.000524138	-0.591559	0.406495	0.623362	0.16849
dsbD	1.49388	1.73e-09	-0.298027	0.407866	-1.08898	0.00127944	-2.47119	7.36e-17
dsbG	0.108361	0.776424	-1.92219	5.64e-11	-0.2365	0.605939	-1.21891	4.91e-05
dsdA	0.484698	0.299826	1.08918	0.00520855	0.196949	0.730586	1.00483	0.00545326
dsdC	0.93722	0.0105624	0.987457	0.0273474	0.520783	0.456918	2.26961	7.93e-12
dsdX	-0.462337	0.360961	-0.096315	0.830604	0.239552	0.668715	0.831619	0.0729858
dsrB	-5.87859	3.87e-53	-2.72934	3.26e-14	0.442574	0.443622	1.96227	0.00213454
dtd	0.0616318	0.856887	1.3111	3.2e-06	0.562857	0.172502	1.9888	2.1e-11
dtpA	4.73085	2.19e-56	4.04137	8.88e-37	-2.8869	3.43e-13	-3.61127	8.06e-26
dtpB	-5.47672	1.71e-43	-1.02889	0.00159502	0.798118	0.0596958	0.239876	0.454096
dtpC	-0.612443	0.100561	1.61649	4.46e-05	1.27472	0.0185315	3.13461	9.51e-22
dtpD	-0.100554	0.788793	2.08949	7.73e-07	-2.37289	5.98e-05	-3.18557	9.93e-08
dusA	1.66125	3.69e-08	-0.744951	0.0525502	-0.687015	0.0632012	-3.62319	1.74e-30
dusB	4.45851	5.28e-33	0.434615	0.216313	-1.2074	0.0678756	-6.73581	8.18e-54
dusC	0.129979	0.713033	-0.2035	0.627139	-0.455438	0.275185	-1.64053	0.000224007
dut	3.60427	1.67e-27	0.221308	0.538171	-1.04819	0.0668112	-2.91991	7.13e-12
dxr	-0.689952	0.0388756	0.583565	0.0715769	-0.844798	0.0393708	-0.451127	0.225384
dxs	0.68216	0.0947812	0.721147	0.00756354	-0.802716	0.0480592	-2.78032	5.58e-20
eaeH	-0.829267	0.653493	NA	NA	-0.82203	0.525212	-0.127123	0.928067
eamA	-0.89531	0.00163023	-2.95741	8.25e-22	1.14757	0.0547326	-1.48934	0.00137582
eamB	-2.07733	1.88e-06	-0.453941	0.278642	2.0219	0.00171273	4.08402	1.73e-18
ebgA	-0.390861	0.273666	-0.370941	0.33433	-0.146199	0.790466	-0.422324	0.314721
ebgC	0.466632	0.651316	0.416825	0.688437	-0.197428	0.863666	2.64216	1.67e-05
ebgR	2.4527	2.04e-15	0.686169	0.0723779	0.710001	0.192161	0.293484	0.323018
ecnA	3.14501	0.109317	NA	NA	-1.0368	NA	-4.71602	0.00225928
ecnB	-5.40669	5.78e-49	-1.43697	0.000390566	0.172028	0.850072	-2.61877	0.00151873
eco	0.430179	0.18261	-1.41212	1.23e-06	0.377363	0.696346	-1.0932	0.045438
ecpA	0.762115	0.0600879	1.53972	0.000398968	0.528766	0.340539	0.343684	0.491088
ecpB	-0.586595	0.558714	0.599889	0.48576	0.0534971	0.961042	0.307107	0.702263
ecpC	-1.76276	1.74e-08	-0.0573142	0.882748	0.229049	0.711291	0.181358	0.742554
ecpD	-2.02743	2.65e-11	-0.496552	0.0833288	0.58765	0.254986	1.19163	0.000652073
ecpE	-1.8631	1.05e-05	0.12839	0.766263	0.367114	0.608894	0.929008	0.0739005
ecpR	0.634207	0.576558	2.17409	0.166069	0.0044845	0.996775	2.53187	7.51e-05
eda	1.43886	4.12e-07	1.11561	3.32e-05	1.05686	0.0336225	3.36877	2.48e-15
edd	1.03641	0.000145382	0.857649	0.00160832	-0.103814	0.871857	1.54734	1.81e-05
efeB	2.02368	0.000200751	3.93378	4.7e-31	-0.771965	0.441025	-0.145245	0.858631
efeO	1.91095	0.00476899	5.04256	1.28e-48	-0.441598	0.700999	0.371544	NA
efeU	-6.85284	1.13e-30	NA	NA	-1.07477	0.359719	0.62331	0.567451
efp	1.72925	7.96e-10	-1.0631	0.00239508	-0.287694	0.605939	-3.0036	1.43e-15
elaA	-1.22341	0.000176284	-0.783956	0.0264971	1.08653	0.0461873	2.34694	2.79e-12
elaB	-5.69094	2.94e-51	-2.16176	2.23e-12	0.964047	0.122465	-0.294633	0.458198
elaD	0.575858	0.426299	-0.191716	0.814511	-0.727951	0.157507	-0.929814	0.128781
elbB	-0.0468996	0.86631	-0.29219	0.343079	-1.33605	0.000257841	-0.707787	0.041312
elfA	0.811881	0.385181	2.20722	0.00853346	0.377956	0.725599	3.09133	1.06e-15
elfC	-2.54768	1.55e-16	0.582756	0.095217	0.371911	0.569948	1.46758	0.00024073
elfD	-0.754444	0.402752	2.87079	0.0148937	0.217312	0.834079	1.11925	0.187118
elfG	-1.68343	4.03e-07	0.733097	0.0381792	0.618369	0.358646	1.31875	0.00305124
elyC	0.191718	0.59172	0.374809	0.220369	0.222262	0.579471	-0.205833	0.580496
emrA	0.0954278	0.808159	0.132568	0.701603	0.332407	0.662588	-0.970393	0.0491076
emrB	-1.23481	3.34e-05	-0.10255	0.811402	-0.576198	0.397033	-1.19697	2.15e-05
emrD	-0.46271	0.231077	0.958375	0.00110655	-0.999586	0.0550398	-2.60548	5.29e-10
emrE	-1.64722	0.00489947	2.66176	6.63e-08	0.971741	0.0277393	1.23854	0.000496947
emrK	-3.82535	2.76e-13	2.07262	0.0627971	1.32505	0.0392509	2.84673	2.33e-10
emrY	-0.977991	0.167104	2.03889	0.0252705	0.350601	0.637084	3.10992	7.44e-18
emtA	-1.20247	0.000486506	-2.44265	5.08e-15	-0.283452	0.63961	-0.67062	0.093377
endA	-0.62363	0.164112	3.28699	1.61e-08	0.228	0.759933	0.956094	0.0299018
eno	-1.63965	8.4e-11	-2.38455	1.31e-16	-1.75271	0.00779482	0.0195748	0.974115
entA	0.292343	0.620634	1.32427	2.02e-05	-3.3592	1.29e-11	-3.28436	7.53e-07
entB	0.62527	0.345603	1.42634	1.23e-05	-3.76955	1.47e-11	-3.29644	6.65e-09
entC	-0.130473	0.875911	0.651004	0.0958174	-0.964212	0.0475377	-3.09591	1.59e-17
entD	-0.332862	0.579946	3.42496	6.1e-16	-1.39777	0.0271872	-2.20522	7.19e-09
entE	0.404734	0.624529	1.27209	3.86e-05	-2.65161	1.39e-09	-2.90415	1.66e-25
entF	-2.10994	8.82e-09	-0.737239	0.00687903	-1.32788	1.41e-05	-1.29219	6.14e-05
entH	0.784945	0.175857	1.79783	2.1e-05	-3.38803	1.53e-07	-4.02978	6.75e-06
entS	0.647042	0.38212	-0.00947087	0.978629	-0.524462	0.427192	-1.8388	3.27e-06
envC	2.19606	1.04e-11	0.144121	0.632704	-0.532241	0.324492	-2.62955	1.52e-14
envR	0.597228	0.712119	NA	NA	1.85406	0.00267848	0.64979	0.373441
envY	-0.109776	0.854102	0.99039	0.0924024	-0.343765	0.768177	0.641802	0.360566
envZ	-0.200129	0.538059	-0.182215	0.571001	-1.84683	0.00181059	-2.51515	4.47e-05
epd	0.250567	0.33259	-0.719245	0.0136524	0.8033	0.339112	-1.62159	0.00061463
epmA	-0.618879	0.133408	1.52174	3.63e-05	-1.39409	3.93e-05	-2.22948	1.08e-14
epmB	2.60625	8.91e-13	-1.26972	4.24e-06	0.0936118	0.824419	-2.7211	3.16e-24
epmC	2.32979	6.06e-10	3.04639	1.47e-13	-2.30964	3.21e-05	-1.8432	0.00345779
eptA	-3.37261	6.66e-13	-1.92584	5.46e-09	0.867198	0.157573	1.56051	0.0218506
eptB	2.94125	9.35e-25	2.13754	1.5e-15	0.313616	0.554245	-1.48774	0.000566597
eptC	2.18678	2.68e-12	1.54586	7.7e-07	-0.622032	0.104887	-1.76586	3.49e-09
era	-0.933905	0.000727511	0.183671	0.561604	-0.814804	0.0615223	-1.99705	2.95e-14
erpA	-3.38943	1.56e-15	-1.19086	0.00287341	0.732619	0.0557512	1.38721	1.24e-05
essD	-2.13108	0.0828441	NA	NA	0.339428	0.719327	-2.3577	0.0526738
essQ	2.76439	0.0493829	-0.411333	0.786061	-0.29535	0.785169	-4.5026	1.16e-08
etk	-1.23036	0.00205221	1.05141	0.0265204	-0.0482155	0.929739	1.7138	1.8e-07
etp	-1.82134	0.000228367	0.263798	0.662449	0.120231	0.892488	0.964895	0.0601195
ettA	0.934094	0.0059136	-2.59782	6.73e-20	-1.26351	0.049021	-0.147852	0.763956
eutA	-2.89872	5.91e-12	-1.64398	9.15e-06	-0.128237	0.879742	-1.7827	0.0191268
eutB	1.17689	5.34e-07	-0.793018	0.00566821	-0.100139	0.888069	-2.6009	9.53e-08
eutC	0.317624	0.368106	1.16387	0.000292104	0.200865	0.778879	1.54478	4.19e-05
eutD	0.729901	0.262869	-0.867367	0.0873731	0.35508	0.698336	1.59251	0.00889872
eutE	-0.760652	0.121399	-0.246177	0.680188	0.449536	0.673228	-0.799553	0.382309
eutG	-0.855042	0.115921	-0.0662781	0.918194	-0.11539	0.915382	0.450182	0.61961
eutH	-4.04293	5.26e-32	-1.99436	4.57e-08	-0.285469	0.744503	-0.231209	0.779155
eutJ	-0.932236	0.157724	-0.652441	0.321468	0.611011	0.599243	0.102176	0.940127
eutK	-1.64193	4.47e-07	-0.956638	0.00681709	-0.31766	0.666585	2.7766	4.85e-10
eutL	0.0167845	0.973432	0.585146	0.18342	0.254613	0.677681	2.92323	1.34e-15
eutM	0.917284	0.11711	-0.369052	0.567814	0.164189	0.873025	1.64382	0.0417315
eutN	2.91089	0.0420855	1.41256	0.279218	NA	NA	2.13096	0.0895173
eutP	0.358301	0.635686	-0.826628	0.370856	0.662079	0.564685	0.798128	0.338271
eutQ	0.306851	0.72314	-0.630788	0.310077	0.585666	0.514519	0.288813	0.807832
eutR	-0.276315	0.399865	1.02737	0.00106743	0.00960714	0.99281	1.34958	0.00592578
eutS	1.33814	0.504138	-1.58581	0.211972	-0.970602	NA	2.63783	0.00282623
eutT	0.253787	0.712119	-0.179621	0.787784	-0.295663	0.770429	1.02414	0.257951
evgA	0.964435	0.0159842	1.16327	0.00439768	1.07981	0.010904	-0.62247	0.104937
evgS	0.674646	0.04005	2.13223	2.18e-09	-0.576985	0.181415	-2.26099	7.33e-11
exbB	-0.425657	0.359658	1.40404	1.64e-08	0.0488165	0.961903	-0.808192	0.184959
exbD	-0.103575	0.825525	1.08504	2.88e-05	-0.137607	0.871857	-0.399989	0.492939
exoD	-0.814273	0.07598	NA	NA	0.471216	0.530358	1.22647	0.0757701
exoX	0.542004	0.0613581	-0.88483	0.0048199	-1.1458	0.00549579	-2.41721	1.17e-12
exuR	-0.00998365	0.972625	0.0829753	0.82513	1.95982	3.02e-07	2.67152	7.23e-11
exuT	2.17249	9.92e-18	-2.1354	3.6e-11	2.62709	0.0011877	2.27053	1.22e-13
fabA	0.371794	0.331757	-0.969134	0.00567603	-0.61039	0.0803251	-1.50322	3.9e-09
fabB	1.71562	7.54e-05	-1.7862	1.62e-07	1.06894	0.18194	0.339186	0.684666
fabD	1.26154	7.24e-05	-1.08435	3.14e-05	-4.041	5.38e-09	-3.72496	2.49e-08
fabF	0.453538	0.0756425	0.0305514	0.940011	-1.06227	0.117039	-1.06956	0.0311826
fabG	0.665212	0.0681531	-1.71395	8.75e-10	-3.66625	1.15e-06	-3.70537	2.64e-08
fabH	0.705613	0.0497127	-1.23448	3.48e-06	-3.23752	6.12e-07	-4.15116	1.59e-13
fabI	0.674831	0.00927525	-1.34105	1.62e-05	-0.222437	0.851254	-0.821664	0.142076
fabR	0.688683	0.0138122	-0.334271	0.331153	-0.476456	0.304704	-0.708094	0.00804486
fabZ	1.27386	5.1e-07	-0.155256	0.648081	-1.25785	0.0229987	-1.41305	0.0027895
fadA	-0.163573	0.753135	-6.32543	2.91e-62	-0.172725	0.813979	1.31215	0.0100335
fadB	0.28953	0.65635	-8.92459	1.19e-110	0.138921	0.802202	1.24773	0.00843234
fadD	-3.07592	3.89e-06	-6.5122	3.78e-14	-0.399885	0.446946	-1.6605	9.75e-05
fadE	-2.78958	1.76e-06	-9.79966	1.75e-88	0.343814	0.64321	0.990255	0.0461425
fadH	-0.717928	0.288446	-9.18586	7.85e-105	1.83913	4.39e-06	0.854992	0.179367
fadI	-0.547704	0.467918	-4.81758	7.02e-26	-0.576601	0.363856	-2.69671	7.95e-13
fadJ	-0.206886	0.759571	-4.92205	3.12e-38	-1.4119	0.00649449	-1.10693	0.0149688
fadK	-1.23958	0.00029034	1.28535	0.000677462	-0.0774518	0.923165	-0.45212	0.454096
fadL	0.87371	0.066649	-7.31907	1.12e-115	-0.912556	0.105706	-2.91871	1.87e-16
fadM	-4.69697	2.52e-25	-4.46076	4.32e-27	1.36449	0.00741108	-1.00222	0.0241288
fadR	0.805312	0.00424695	-2.10754	8.59e-11	0.648076	0.205425	-1.74718	6.88e-10
fau	-0.349168	0.313256	1.2223	0.000177379	-0.110486	0.923165	0.861196	0.168644
fbaA	-0.21532	0.414161	-1.65394	2.7e-07	-1.92211	0.011989	-1.00402	0.0381543
fbaB	-2.64965	3.37e-13	0.519358	0.0638685	1.01824	0.0543096	1.31846	0.000377642
fbp	-0.0335958	0.90898	-1.40228	3.08e-05	0.141927	0.797516	-0.00964088	0.983554
fcl	2.14612	0.00717773	1.95701	0.00204241	-0.735731	0.189599	-1.18292	0.226137
fdhD	-2.74754	2.42e-12	-1.87547	3.72e-08	0.338622	0.379109	-2.12441	5.07e-13
fdhE	2.22975	8.26e-12	-1.67642	8.75e-11	-0.687465	0.274243	-1.69741	2.34e-05
fdhF	0.705045	0.311118	-0.0654503	0.9022	-1.53356	0.012777	2.07059	0.002567
fdnG	2.22386	0.00188535	1.17557	0.000511566	-3.94236	NA	-2.43447	0.0055808
fdnH	1.14353	0.0642099	0.00467498	0.993574	-2.08884	0.0045318	-1.05932	0.0234048
fdnI	-1.31305	0.0279465	-1.62421	0.00231548	-0.408482	0.440163	-1.44453	0.0913543
fdoG	0.439432	0.295249	-2.94379	1.67e-20	0.529622	0.555159	-1.26046	0.00708783
fdoH	0.307854	0.327588	-3.30909	3.45e-24	-0.5777	0.563838	-1.30147	0.0132631
fdoI	0.24301	0.39876	-3.41377	7.35e-23	-1.02538	0.223654	-1.93191	0.000167739
fdrA	-0.551851	0.481386	0.228637	0.784972	0.260055	0.805478	-0.128354	0.873017
fdx	2.34396	3.63e-12	3.85974	3.17e-20	-1.67334	0.0100951	1.11489	0.0707337
feaB	-1.33202	0.0036784	-2.13435	2.49e-13	-0.304105	0.623801	-0.217931	0.605101
feaR	0.70619	0.345411	-6.89777	8.51e-80	0.0236794	0.972019	-0.329852	0.668441
fecA	-0.890596	0.0843944	2.46297	1.63e-16	-1.05584	0.198485	-0.934814	0.112479
fecB	-0.353251	0.438302	1.98731	1.17e-10	-1.75315	0.00649348	-0.112174	0.787949
fecC	0.80159	0.204852	1.68429	7.41e-05	-1.8108	0.000328868	-0.65246	0.257204
fecD	0.483502	0.402752	3.10897	8.71e-10	-1.69401	0.00675188	0.282141	0.699412
fecE	0.192732	0.658784	2.68762	9.54e-12	-1.62861	0.00437394	-0.875427	0.12981
fecI	-0.879011	0.0408472	1.93063	5.63e-13	0.518189	0.642891	-0.901179	NA
fecR	-0.290916	0.58355	1.83475	1.2e-11	0.317428	0.791772	-1.31002	NA
feoA	1.93817	9.77e-05	4.83036	1.29e-32	0.359987	0.411424	1.76689	3.67e-13
feoB	1.63709	1.48e-10	4.954	1.08e-72	-0.79087	0.0550393	-0.23341	0.381251
feoC	1.09927	0.0199947	4.75489	5e-30	-1.77993	0.00176516	0.131879	0.799401
fepA	-0.0977608	0.854429	2.66982	2.4e-26	-0.397207	0.583041	-3.21345	2.02e-11
fepB	0.324702	0.548606	1.52495	9.05e-08	0.0200114	0.982402	-0.18881	0.720507
fepC	3.06652	0.000442895	2.54333	1.93e-09	-0.0145657	0.981093	0.039096	0.945762
fepD	-0.203993	0.740754	1.58844	9.2e-05	0.412963	0.684494	1.00741	0.0880994
fepE	0.67692	0.623499	1.92547	0.0434573	0.201229	0.850072	2.20688	2.3e-06
fepG	1.78892	0.00528973	3.87938	4.05e-18	0.136185	0.837923	0.979958	0.00186771
fes	-2.8272	9.37e-09	-1.21865	0.00011566	-0.298516	0.75808	0.509651	0.394192
fetA	0.438678	0.26169	0.779998	0.0165073	1.64066	0.00190161	2.82025	4.09e-10
fetB	-0.233368	0.594197	1.47252	4.54e-05	1.31662	0.00048607	1.69225	1.53e-05
ffh	0.823848	0.00122961	-1.19556	0.000174362	-0.254999	0.636816	-1.57255	2.63e-07
fhlA	-1.73883	8.17e-06	-0.986599	0.000732571	0.224094	0.734491	1.16484	0.000102033
fhuA	-1.71482	2.06e-05	0.300875	0.287084	0.7382	0.0939448	-0.89049	0.000288258
fhuB	0.887146	0.0637934	2.4013	3.46e-15	-1.46451	0.000407189	-1.35492	0.00750322
fhuC	0.205686	0.680042	1.36953	3.99e-06	-0.583832	0.383013	-1.1124	0.0043612
fhuD	1.14729	0.00555	2.48857	9e-14	-1.50485	0.0267577	-2.54761	2.94e-06
fhuE	-0.617827	0.0415262	-0.799881	0.021615	0.391538	0.579471	-1.45932	0.0147579
fhuF	-1.47216	0.00771254	-0.133338	0.633322	2.01964	0.00177236	-0.335608	0.58603
fic	-6.13748	2.1e-70	-4.29977	2.87e-55	0.792561	0.0245042	-2.18545	2.29e-09
fieF	-1.57414	2.68e-12	-0.344747	0.255054	1.09225	0.0481527	-1.63253	2.01e-07
fimA	6.12199	5.53e-109	2.45112	1.15e-15	-2.39307	NA	-2.13441	0.00897579
fimB	3.45354	3.14e-11	1.90492	0.269579	-0.628516	0.514519	-0.807951	0.0500877
fimC	7.18812	2.68e-15	6.17686	2.96e-06	-0.982386	0.302295	-3.6742	2.39e-09
fimD	3.45215	4.91e-14	2.67431	1.72e-08	-1.26244	0.127308	-1.19802	0.0770901
fimE	0.494642	0.399572	0.891944	0.139363	-0.474007	0.276997	-1.12855	0.0104236
fimF	3.27403	2.16e-07	1.10776	0.164107	-1.88518	0.105089	-0.866281	0.36613
fimG	2.75578	3e-07	1.47595	0.0318279	-1.04457	0.363619	-1.23466	0.139816
fimH	-0.900456	0.0183665	0.581169	0.119873	-0.490636	0.642891	-0.411991	0.572538
fimI	5.53089	2.22e-43	4.5677	3.77e-13	-1.31064	0.177314	-3.75521	1.96e-08
fimZ	-1.12608	0.241016	2.13437	0.197763	0.350903	0.758447	1.20123	0.139271
fis	3.55228	1.22e-22	0.717807	0.0400922	-1.5367	0.0503484	-3.51763	3.64e-09
fiu	0.701445	0.280374	1.77305	2.47e-10	0.664431	0.255453	-0.487681	0.411897
fixA	-0.00110622	0.999573	0.198672	0.847977	1.01023	0.433335	1.13569	0.301144
fixB	0.267321	0.805369	0.69852	0.469453	0.603654	0.55366	1.67987	0.0305097
fixC	-0.277869	0.724007	1.05891	0.0977052	0.757072	0.425229	1.74302	0.00685329
fklB	2.63101	5.58e-22	-2.95372	5.65e-24	-1.55915	0.00294251	-3.35668	7.57e-15
fkpA	0.614436	0.152509	-0.618628	0.0396455	0.547358	0.436546	-0.208306	0.701584
fkpB	1.16274	0.0253658	1.52068	1.35e-05	-3.19797	1.62e-07	-0.257646	0.705029
fldA	2.13866	5.84e-13	-1.13219	0.000263322	-0.00173185	0.996775	-0.477029	0.182663
fldB	-0.942301	0.010614	-0.707352	0.0870175	0.685854	0.0413363	0.195599	0.576386
flgA	-0.00770516	0.98707	0.343269	0.422836	0.233826	0.773493	0.437749	0.526168
flgB	1.78642	0.0503829	1.77769	0.253784	0.235852	0.850072	-0.0630145	0.952303
flgC	1.06903	0.243887	0.288884	0.801886	-0.602021	0.545779	1.72212	0.0495067
flgD	0.835279	0.083097	0.70881	0.199496	-0.252031	0.767599	0.150187	0.868787
flgE	-0.416544	0.246724	-0.177444	0.681298	-0.426283	0.361684	-0.144806	0.808451
flgF	0.377651	0.518548	0.697277	0.226265	-0.145189	0.85826	0.63222	0.314567
flgG	0.476609	0.281201	1.31392	0.00185807	-0.386757	0.555534	1.14645	0.0146248
flgH	1.03282	0.12631	1.05837	0.07427	-0.566628	0.391645	-0.441808	0.570662
flgI	0.654285	0.233744	1.62956	0.00344464	-0.644109	0.253659	-0.365352	0.508701
flgJ	0.22225	0.712119	1.75956	0.000117375	-0.669574	0.324654	-0.0914105	0.875552
flgK	-0.909623	0.0065094	-0.0656503	0.867638	-0.63166	0.157097	-0.344274	0.428874
flgL	-1.5989	1.15e-06	-0.160545	0.660428	-0.189524	0.749432	0.2778	0.532389
flgM	1.35218	0.00254495	-1.0869	0.000289464	0.764558	0.279439	-0.243976	0.718131
flgN	0.671792	0.119032	-1.05633	0.00114159	-0.127266	0.859437	-0.788973	0.101238
flhA	-1.24272	8.79e-05	0.910054	0.00557516	-0.107666	0.872095	-0.508748	0.348047
flhB	-0.069567	0.919408	2.83265	2.08e-06	-0.0604808	0.946894	1.49263	0.0183426
flhC	2.67877	2.26e-13	1.15937	0.00339791	1.45267	0.0179862	2.49325	1.57e-13
flhD	2.73074	9.57e-09	1.47871	0.00946672	1.29575	0.118993	3.08374	3.56e-10
flhE	0.325529	0.735587	2.00548	0.0206234	-0.462943	0.641033	0.683266	0.382309
fliA	-0.841249	0.0421395	1.05356	0.0875996	0.277609	0.759696	-0.309502	0.845906
fliC	-1.43344	4.93e-06	-0.178974	0.607716	0.417152	0.567232	-0.175667	0.778867
fliD	-0.353108	0.434189	0.454429	0.291084	0.0220261	0.984955	-1.51179	0.0430052
fliE	-0.46751	0.644446	-0.544053	0.57101	0.27166	0.789353	-0.766592	0.573872
fliF	-0.269027	0.665753	0.893249	0.132687	0.409593	0.585768	0.12144	0.868787
fliG	0.619195	0.233881	1.83224	3.83e-05	0.489967	0.43375	-1.37851	0.0633389
fliH	-0.833306	0.209935	0.176493	0.76095	0.384541	0.633253	-1.36417	0.186474
fliI	-0.175299	0.816673	2.13906	0.000184303	-0.110396	0.889697	-1.70926	0.053448
fliJ	0.619784	0.712119	1.07192	0.3613	-1.13581	0.29664	-0.408078	0.76165
fliK	-1.24568	0.00406536	0.276365	0.585592	-0.184741	0.800044	-1.49356	0.0332417
fliL	-0.216437	0.754771	3.03376	6.89e-06	0.252996	0.840666	-0.447235	0.720226
fliM	-2.15611	1.38e-11	-0.114716	0.778149	0.401976	0.552353	0.0744944	0.921436
fliN	1.14023	0.23169	1.69996	0.167471	-0.269904	0.818225	1.43781	0.134954
fliO	-0.931324	0.350401	1.28775	0.319721	0.95639	0.389979	1.41009	0.2838
fliP	-0.517674	0.523491	1.47027	0.0849181	-0.0800006	0.932328	1.24464	0.0384932
fliQ	0.372783	0.81704	0.547842	0.736388	0.0995261	0.954537	1.42469	0.44372
fliR	-0.532308	0.363019	0.505921	0.501856	0.322359	0.712078	0.81346	0.173235
fliS	0.116896	0.89844	2.30479	0.000114328	-0.698774	0.43375	0.686684	0.396572
fliT	0.00610965	0.994636	3.2807	0.000164324	-0.141867	0.895383	0.349144	0.723211
fliZ	-1.77469	0.000108166	-1.5721	0.000123919	1.17912	0.221015	0.246094	0.831565
flk	2.70095	3.25e-18	-1.37431	6.65e-06	-0.0836835	0.86218	-3.21743	7.95e-22
flu	1.36849	0.0134278	0.635226	0.0331359	0.394595	0.334375	0.377125	0.196585
flxA	-2.14628	0.000155738	-0.174629	0.880893	1.38034	0.027632	1.3442	0.0305749
fmt	-2.0143	6.58e-14	-1.13135	0.000724017	-0.526468	0.197959	-0.356807	0.227493
fnr	0.23009	0.367666	-1.10012	1.42e-05	0.851562	0.00739703	0.346533	0.272767
focA	-2.34915	1.58e-09	-3.16535	4.43e-23	-1.30869	0.0946985	-3.1718	1.75e-07
focB	0.296068	0.464819	1.48748	0.00032295	0.439343	0.431016	0.3824	0.431472
folA	-1.27021	4.3e-05	-1.87312	3.93e-09	-1.2997	0.000230684	-3.30965	1.51e-30
folB	0.473717	0.353984	-0.883038	0.131697	-0.0311535	0.967289	-0.844858	0.0901369
folC	0.577871	0.215546	-0.912519	0.0140527	-1.94914	0.000551063	-2.66196	1.57e-08
folD	3.44895	1.13e-37	0.69305	0.0435549	0.164547	0.778414	-1.60156	1.19e-08
folE	2.95745	1.72e-18	1.00975	0.00168594	-0.728493	0.149618	-3.48665	6.12e-30
folK	4.79217	2.54e-14	0.804912	0.257393	-1.64846	0.00574653	-3.00155	1.86e-12
folM	-0.733238	0.0222261	-2.25344	3.96e-18	-1.46046	0.000572708	-2.69711	4.91e-15
folP	1.5887	3.13e-06	-0.0396882	0.905288	-1.00135	0.0314458	-1.84625	1.6e-06
folX	-0.941795	5.04e-05	-0.937022	0.00247427	0.269904	0.582345	-0.0537075	0.881276
fpr	1.09806	5.86e-05	1.07688	0.000934252	0.390103	0.312543	2.62049	1.35e-20
frc	0.373633	0.628492	0.74614	0.419394	0.0724242	0.932328	1.09931	0.0308756
frdA	1.86109	1e-06	-0.142341	0.668895	-2.01972	NA	0.69041	0.42091
frdB	2.01181	1.87e-07	-0.247925	0.42488	-2.69518	NA	3.04907	8.9e-05
frdC	1.52423	9.45e-05	-0.0813475	0.807835	-3.13026	NA	3.74561	1.78e-06
frdD	0.198327	0.667717	-0.215885	0.480308	-2.31955	NA	2.21222	0.000571403
fre	0.47133	0.146991	1.56443	5.7e-09	0.23014	0.677409	1.32152	4.42e-05
frlA	-2.40562	1.94e-07	-2.10488	7.48e-07	0.309476	0.75206	0.0192923	0.983603
frlB	-2.61049	1.17e-14	-3.10348	1.84e-14	-0.322795	0.666417	-0.300619	0.656877
frlC	-1.23739	0.00770236	-1.28115	0.00706222	-0.504922	0.522607	1.06506	0.0533889
frlD	-0.838397	0.0267871	-0.0685006	0.909337	0.0153179	0.984775	-0.0729156	0.92581
frlR	-0.81694	0.011379	-0.239606	0.462197	0.666484	0.0928698	-0.532039	0.201343
frmA	-1.69667	6.02e-12	-1.85158	1.33e-06	1.26087	0.000508868	1.34177	0.000173979
frmB	-0.738479	0.00745796	-0.268599	0.52696	0.408348	0.506898	0.0263534	0.948568
frmR	-1.08444	0.0010889	-1.42437	0.000978228	1.48799	0.00120524	1.98872	5.97e-05
frr	-0.986456	0.000682651	-1.75869	2.32e-13	-0.70875	0.29664	0.350375	0.481869
frsA	0.672549	0.0237442	0.179437	0.582247	0.233731	0.574399	0.587042	0.0147705
fruA	-2.97651	3.45e-31	-1.88219	4.46e-14	-0.615026	NA	-2.4497	4.7e-05
fruB	-0.687757	0.136605	-0.160916	0.662494	0.43683	NA	-3.27504	1.99e-05
fruK	-2.40081	6.84e-23	-0.947781	0.00118486	0.0836275	0.968679	-2.65618	0.000299458
frvA	-2.31992	0.126334	0.311845	0.786061	-0.400986	NA	2.69311	0.0300264
frvB	-2.10738	6.34e-05	0.174526	0.732549	1.45844	0.00473196	1.94254	0.00154164
frvR	-0.149286	0.823385	0.817242	0.159596	0.908978	0.103804	1.17861	0.0297026
frvX	-0.886889	0.0337722	-0.760032	0.0622305	-0.211798	0.761187	-0.729333	0.275236
frwB	-0.872051	0.438302	-0.376562	0.808809	-0.13314	NA	0.670195	0.657701
frwC	0.336829	0.657908	0.228784	0.791217	0.668556	0.394953	1.22168	0.0938537
frwD	-1.44952	0.00707561	0.95682	0.136003	0.280437	0.773883	1.45474	0.101323
fryA	0.786194	0.0204583	1.22404	0.00203353	0.477828	0.341702	0.724832	0.140558
fryB	-1.32421	0.0308177	-0.381875	0.583905	0.0974927	0.923763	2.87339	2.94e-05
fryC	-0.299902	0.5753	0.663906	0.255054	0.550541	0.34599	2.16962	6.99e-05
fsaA	-1.80129	5.05e-06	-1.94875	7.89e-08	-0.392389	0.611766	0.176661	0.777318
fsaB	1.54113	0.0180899	-0.200601	0.724372	-0.661338	0.532052	1.6428	0.00310207
fsr	1.28139	1.61e-05	-1.04412	0.000542015	0.277356	0.58633	0.950871	0.0582441
ftnA	4.18025	1.08e-12	-1.58288	1.71e-05	-0.393298	0.751542	-0.531972	0.443052
ftnB	0.0852381	0.845096	1.38291	1.45e-05	0.0241046	0.972019	1.00696	0.0280043
ftp	3.1562	8.37e-15	3.55185	1.03e-19	0.13061	0.7853	-0.695279	0.0107704
ftsA	0.718027	0.0183362	0.633874	0.0425067	-0.54811	0.507226	1.16583	0.0144147
ftsB	-1.15035	0.00884011	0.270291	0.44636	-0.500262	0.239313	-1.67625	1.53e-08
ftsE	-0.486552	0.0683437	0.0622489	0.830609	-0.4156	0.525064	0.948315	0.0384932
ftsH	-1.5994	8.32e-07	-1.00275	0.00302704	-1.03733	0.0575956	-0.704986	0.110083
ftsI	1.35049	9.42e-08	1.0766	0.0082689	-2.18522	3.37e-09	-2.49595	6.98e-09
ftsK	0.500013	0.0869883	-0.67705	0.0274799	-1.3839	0.000307517	-3.05621	4.21e-24
ftsL	1.56146	2.1e-08	0.678102	0.0178425	-2.1267	2.73e-09	-2.77577	5.74e-10
ftsN	1.10947	2.57e-05	-0.0405539	0.901112	-0.141121	0.772926	-2.17188	3.59e-12
ftsP	1.74987	6.81e-12	0.0204874	0.949184	-1.5825	0.0010694	-1.19832	0.00983675
ftsQ	-0.513779	0.0970535	0.0970398	0.807684	-1.47075	0.0586555	0.131115	0.84887
ftsW	1.69633	2.21e-07	1.81443	4.72e-11	-2.59625	0.00201341	-1.94494	0.00147111
ftsX	-1.24438	3.92e-05	-0.272868	0.384224	-1.03078	0.0477397	0.16279	0.749146
ftsY	0.208692	0.51427	0.632083	0.0196784	0.197868	0.75821	-0.159278	0.742667
ftsZ	2.12001	1.23e-17	0.222404	0.429162	-0.462066	0.621161	1.77963	6.45e-05
fucA	0.0590487	0.912507	-0.724406	0.133517	0.631049	0.494351	1.82193	0.00241883
fucI	2.19629	1.68e-13	1.00094	0.00427227	0.306291	0.582188	-0.423001	0.36169
fucK	0.326972	0.362687	0.5286	0.154214	-0.0205132	0.972019	1.5524	1.14e-06
fucO	-0.341091	0.33377	-0.0816594	0.863101	0.167734	0.766498	1.59207	5.11e-05
fucP	1.48846	0.00289894	0.696681	0.239588	-0.0185219	0.991468	0.23542	0.702263
fucR	2.02099	7.64e-13	-2.832	2.08e-21	-0.15967	0.816643	-0.854811	0.0256225
fucU	-1.47357	4.69e-07	-1.21031	4.34e-05	-0.0315778	0.965843	1.58932	0.000501174
fumA	1.27532	0.0345158	-3.38792	8.35e-32	-0.34336	0.77076	1.3642	0.000192945
fumB	1.1312	0.000924356	0.691361	0.0979839	-1.33277	0.109895	-0.940698	0.0622491
fumC	-0.980977	0.111235	-6.68627	3.96e-121	-1.33032	0.00153764	-1.73835	2.31e-05
fumD	-6.55118	3.89e-34	-3.90655	2.22e-22	0.418951	0.668705	1.96033	0.00305256
fumE	-0.241675	0.406601	1.71153	3.48e-08	0.0694023	0.902715	3.26954	9.91e-25
fur	-0.809589	0.0761486	-0.601286	0.0463124	-0.46153	0.437471	-0.697708	0.0611751
fusA	2.40063	1.17e-10	0.272704	0.462709	-2.7838	0.000314113	0.613238	0.328745
fxsA	-2.32118	2.38e-05	0.733774	0.11973	1.13175	0.324047	1.30368	0.0536213
gabD	-1.02575	0.0227514	-3.54728	6.45e-28	-2.18398	0.00034518	0.240552	0.581686
gabP	-0.304173	0.586023	-4.451	5.24e-61	-1.38791	0.00322084	-2.1071	1.37e-05
gabT	-0.0224605	0.966374	-4.52855	2.51e-57	-2.64666	8.63e-06	-3.11964	2.59e-16
gadA	0.270254	0.719034	7.16525	1.31e-63	-1.8849	0.0328903	5.31876	1.65e-37
gadB	-0.796555	0.274421	4.61829	4.09e-27	-3.73911	5.51e-05	3.12776	1.07e-08
gadC	-1.07523	0.156258	3.62509	7.96e-15	-3.27669	0.000354978	2.34722	0.000734216
gadE	-4.70259	2.41e-29	-0.974298	0.0163301	-2.77504	0.00024739	5.01904	4.03e-46
gadW	-4.98184	1.28e-21	1.66335	4.2e-06	0.777063	0.499445	-1.74399	0.0212783
gadX	-4.87426	2.74e-30	0.177083	0.659897	1.32162	0.149618	-1.93254	0.0120867
galE	2.51624	1.27e-12	0.339725	0.374511	1.68304	0.0893606	-0.513891	0.164354
galF	-1.01099	8.55e-05	-1.13192	3.3e-05	0.406898	0.267387	-1.82864	3.1e-14
galK	2.33334	7.12e-15	0.132735	0.665504	0.719793	0.424237	-1.11109	0.000124175
galM	1.50634	3.31e-08	-0.175902	0.557334	-0.1237	0.888219	-1.64041	4.33e-07
galP	-0.319978	0.601142	4.03974	5.45e-23	3.08792	7.3e-08	-0.219903	0.678672
galR	0.333827	0.206813	-0.830581	0.00919311	0.251889	0.650193	-0.643626	0.0770752
galS	6.06973	1.64e-25	-0.481568	0.228974	-1.95832	2.49e-07	-1.61083	9.58e-05
galT	2.90037	9.97e-13	0.7884	0.0360958	1.48433	0.0807974	-0.963508	0.000427081
galU	-2.14991	1.18e-11	-0.0539477	0.878576	0.151887	0.776083	-0.246802	0.541656
gapA	0.248343	0.354171	0.0904908	0.847977	-1.53737	NA	0.280998	0.712877
gapC	-3.0827	6.83e-05	NA	NA	0.587474	0.26201	-1.49941	6.77e-06
garD	-0.870836	0.00096477	-1.80264	7.14e-10	0.141397	0.819577	0.333211	0.460131
garK	-2.89726	2.9e-22	-1.57225	1.36e-07	-0.284418	0.72928	-0.393596	0.460579
garL	-0.540187	0.303389	-1.6093	0.00684816	0.240276	0.810405	0.321559	0.651056
garP	-0.326795	0.667165	-1.77527	0.00181117	0.0710192	0.938707	1.55485	0.00879707
garR	-3.04454	1.42e-15	-1.55386	0.000154321	0.105504	0.913265	-0.432674	0.576386
gatA	4.75819	7.65e-52	3.21565	2.39e-13	0.895583	0.663563	-0.398784	0.329017
gatB	5.58497	3.94e-66	5.50859	1.47e-30	0.769587	NA	0.00808701	0.987616
gatC	2.01833	9.58e-08	NA	NA	0.568723	NA	-1.11618	0.0202744
gatD	6.05667	1.1e-98	6.33975	5.98e-40	0.790931	0.515798	-1.51828	0.0136924
gatR	-2.5162	3.14e-12	NA	NA	0.976765	0.00191772	-0.154351	0.659987
gatY	1.04482	0.00680776	0.304183	0.504018	1.17115	0.681967	-0.874988	0.159978
gatZ	2.09618	1.8e-14	0.597681	0.178381	1.30136	0.493325	-1.53139	0.000201825
gcd	-4.40403	5.25e-36	-2.77459	1.17e-14	-0.298644	0.742028	-0.802265	0.118346
gcl	-6.53356	1.46e-18	-2.50845	5.06e-16	-0.178895	0.823715	-0.376157	0.526874
gcvA	-1.35072	0.000162635	1.85236	1.45e-09	1.54945	0.000108047	3.63284	1.88e-30
gcvH	2.56011	8.43e-21	-3.05634	3.7e-22	-2.22077	0.00103034	-1.22485	0.000246915
gcvP	2.91364	3.46e-22	-2.76788	2.84e-23	-2.82214	2.93e-07	-2.66947	2e-15
gcvR	-0.91117	0.0212695	-0.729447	0.0467539	-0.118908	0.851379	0.0614216	0.874725
gcvT	2.3428	5.22e-19	-3.15431	3.73e-26	-1.15156	0.0329011	-1.86572	2.11e-06
gdhA	4.27108	9.47e-31	2.91279	2.6e-22	-0.824905	0.00668062	-2.42136	2.56e-15
gdx	-3.13925	6.95e-23	-0.082455	0.830187	2.31894	2.89e-07	0.146199	0.746322
gfcA	3.55883	0.0257998	2.00403	0.026312	0.389625	0.694582	1.07247	0.00377484
gfcB	-0.0312986	0.972625	2.5408	0.0098882	1.05297	0.172175	2.1329	1.42e-06
gfcC	-0.790515	0.265307	1.81883	0.0112195	0.51687	0.599216	1.38122	0.00500013
gfcD	-1.09399	0.00133822	0.316655	0.438588	0.15785	0.870994	-0.0598123	0.908517
gfcE	-0.263988	0.608584	1.46771	0.00123448	-0.353352	0.516894	0.742649	0.189604
ggt	-2.19703	2.27e-08	-3.65954	3.97e-26	0.666142	0.279871	-0.188793	0.661432
ghoS	-0.501128	0.713096	3.76173	3.85e-06	0.642389	0.436597	2.94131	5.14e-06
ghrA	0.961312	0.000786096	0.166717	0.65495	0.573135	0.205968	0.913894	0.00459336
ghrB	3.21013	1.01e-22	-1.10605	0.000787143	-0.216091	0.612489	-1.86562	1.56e-09
ghxP	3.97469	4.78e-34	1.94854	8.28e-07	2.57007	1.24e-09	1.58739	2.7e-07
ghxQ	-0.618321	0.118994	0.296618	0.433443	0.155807	0.801082	0.357739	0.451846
glcA	-4.21366	7.69e-13	-3.37432	4.76e-19	0.243856	0.815059	0.155691	0.834996
glcB	-3.34418	4.66e-06	-2.57774	3.15e-06	-1.43823	0.000602403	-0.391374	0.256568
glcC	0.869262	0.206608	-5.28294	1.53e-54	0.281465	0.671609	0.614488	0.414188
glcD	-5.37692	3.58e-13	-5.50838	NA	-2.52239	0.00195355	-2.50598	7.66e-05
glcE	-5.53979	1.87e-06	-5.2039	2.38e-05	-3.01195	0.000475002	-2.25762	0.000362009
glcF	-4.54352	1.09e-10	-2.69213	2.37e-06	-0.831554	0.318382	0.268802	0.589932
glcG	-3.74562	1.09e-06	-2.70954	2.95e-06	-1.09711	0.192065	0.905024	0.0561078
gldA	0.84659	0.114821	-1.05911	0.00349519	-1.38485	0.0880218	3.37505	1.33e-10
glf	2.26343	3.55e-13	2.66372	2.9e-16	-5.86372	5.59e-11	2.66942	0.00184974
glgA	-1.44029	7.29e-06	-0.217291	0.522952	-1.53179	0.0232043	0.210161	0.710895
glgB	-0.721102	0.0246915	-0.274574	0.394068	-1.11415	0.0201639	-1.1009	0.0076729
glgC	-1.45684	6.22e-06	-0.195746	0.584367	-1.6513	0.0459521	0.434769	0.503322
glgP	-0.683208	0.0167913	0.227796	0.447668	-1.07925	0.023519	0.232389	0.493425
glgS	-6.90743	1.2e-57	-3.44152	9.21e-25	-1.80548	0.106489	-0.828737	0.176753
glgX	-1.74681	1.2e-12	-0.707834	0.0072502	-1.64597	0.0198987	-0.932307	0.100794
glk	-0.888997	0.00039325	1.56698	7.26e-10	-0.0498092	0.909966	1.80201	1.25e-11
glmM	1.39905	5.8e-07	-0.103642	0.722732	-1.39772	0.00859521	-1.42967	0.000620227
glmS	-0.77907	0.0050001	-1.8201	1.55e-11	-1.76382	0.0228055	-0.261514	0.695115
glmU	-0.541712	0.0884281	-0.910613	0.000763003	-1.33082	0.0991751	-1.52593	0.0051391
glnA	2.64444	8.26e-09	5.77441	3.79e-56	1.00389	0.176589	-0.515818	0.373723
glnB	0.336696	0.564726	-2.15068	3.46e-14	1.03057	0.0174084	-0.483431	0.20829
glnD	1.45591	2.52e-05	2.00092	1.33e-13	-0.410019	0.361082	-1.36106	4.01e-06
glnE	0.813383	0.0123337	0.0857017	0.786061	-1.81301	0.000469476	-0.757416	0.0559889
glnG	-0.328812	0.492982	-0.679606	0.041918	0.0410985	0.943406	-0.476718	0.49538
glnH	2.462	1.76e-24	1.40251	0.000489199	0.79983	0.356646	2.24566	3.1e-05
glnK	1.20033	0.11462	2.49676	0.00033856	-2.07435	0.0212768	-1.75248	0.138051
glnL	-0.00904992	0.98562	-0.489318	0.238468	0.471608	0.347816	-1.34636	0.0404448
glnP	2.98328	1.27e-17	2.6034	9.52e-10	0.134686	0.894614	1.69122	0.00261013
glnQ	4.18134	2.61e-24	3.05541	3.8e-13	-0.694687	0.279549	0.630994	0.226218
glnS	2.80677	6.94e-38	-0.769586	0.00336228	-1.12157	0.0833099	-3.717	1.19e-20
gloA	-0.839342	0.00261135	-1.15669	0.00208799	1.13772	0.0828604	0.228475	0.66303
gloB	0.765162	0.0541445	1.14058	0.000486085	-0.980523	0.00190161	-0.967828	0.00105647
gloC	2.46642	1.73e-22	2.21629	3.81e-14	-0.823965	0.0208518	-1.69389	5.86e-11
glpA	1.50682	5.59e-06	-3.08231	1.78e-13	-3.10275	NA	-1.60197	0.0867108
glpB	0.997791	0.00117636	-3.83013	3.53e-28	-3.96275	NA	-1.19291	0.146521
glpC	0.876523	0.0238628	-4.6195	5.03e-53	-4.14441	NA	-1.97862	0.00392332
glpD	-2.38695	5.3e-10	-3.95619	3.62e-36	0.464522	0.496295	0.0939405	0.899348
glpE	0.984835	0.00340676	-1.8363	5.09e-07	-0.130379	0.894333	0.193634	0.836706
glpF	-0.400872	0.343583	-6.55173	2.17e-105	-1.10819	0.339599	0.750671	0.00489422
glpG	2.0823	2.48e-10	-0.222707	0.572892	-0.525112	0.215007	-2.85968	3.35e-14
glpK	0.907989	0.00192245	-6.1652	6.16e-77	-1.28144	0.239806	-1.15545	0.00272915
glpQ	0.68411	0.0516814	-2.21025	3.8e-10	-1.34471	NA	0.358721	0.493006
glpR	-2.21064	0.03045	NA	NA	-0.758825	0.115747	-2.83297	6.52e-14
glpT	2.93718	3.21e-21	-2.54708	3.81e-12	-1.75703	NA	-1.09275	0.201348
glpX	1.56816	1.82e-08	-2.99552	1.32e-27	-1.22854	0.107912	-1.12716	0.00663489
glrK	-1.23751	6.41e-06	-0.109408	0.713653	-0.347342	0.504237	-1.42331	2.1e-06
glrR	1.78779	3.02e-07	2.1874	7.62e-09	-0.0450714	0.938751	-0.838733	0.0569856
glsA	-4.33708	1.58e-13	-0.750012	0.0657746	-0.365434	0.518509	4.49883	7.54e-30
glsB	3.18763	1.16e-27	1.35029	1.25e-05	-0.38197	0.315782	-3.04137	2.88e-21
gltA	2.01981	3.11e-11	-3.19335	5.88e-32	-1.10841	0.01632	-0.617599	0.097691
gltB	4.56481	2.33e-37	5.34488	2.53e-67	-2.53542	8.08e-09	-2.15434	1.04e-11
gltD	4.64377	2.24e-35	4.6312	2.52e-51	-3.30798	4.99e-07	-1.74942	0.0054127
gltF	4.79612	0.000470484	2.18144	0.165231	0.0154605	0.984775	2.73339	3.22e-07
gltI	3.21579	5e-24	0.981802	0.00315145	1.2039	0.00362512	1.87367	1.3e-06
gltJ	4.10253	3.39e-19	3.35725	2.04e-17	0.3449	0.526722	1.20977	0.00476162
gltK	4.54458	1.83e-29	3.27764	6.72e-17	-0.104754	0.907039	0.711676	0.114428
gltL	4.5179	4.8e-37	2.52159	1.14e-12	-0.569893	0.440393	0.485422	0.361966
gltP	3.02215	2.77e-25	0.723898	0.0525628	0.647417	0.368968	-0.702259	0.141925
gltS	0.696794	0.0439582	1.90229	1.29e-11	-0.477125	0.486063	0.392504	0.349478
gltX	2.29511	5.9e-13	1.0464	0.000829782	0.16653	0.837801	0.612334	0.13851
gluQ	-0.58181	0.0607167	0.220387	0.523045	-1.3325	0.000286858	-1.8607	1.83e-08
glvB	0.487511	0.640795	1.63741	0.12832	0.376438	0.745076	-1.13421	0.264731
glvC	-1.15643	0.0224292	0.780091	0.250408	0.20943	0.784171	0.674933	0.420111
glvG	-0.769739	0.162689	1.81256	0.00390032	0.668777	0.327845	0.791753	0.136242
glxK	-1.97342	6.77e-08	-2.90037	5.12e-16	-0.103978	0.922798	-0.0480256	0.940644
glxR	-5.68601	0.000139856	-2.16239	0.00886191	-1.54759	0.155714	-1.11706	0.488399
glyA	6.09054	2.62e-51	-0.20583	0.547668	-0.629023	0.431016	-3.8058	5.68e-38
glyQ	2.90046	5e-15	-0.755003	0.00782535	0.525496	0.442766	-2.49545	2.77e-12
glyS	2.74977	6.38e-22	-0.128812	0.717078	-0.831218	0.357123	-1.85749	0.0003177
gmd	1.75691	0.00909878	1.06158	0.101988	-0.494349	0.485903	-1.4426	0.098498
gmhB	1.7168	5.17e-11	0.486325	0.240415	0.111451	0.869483	-2.08368	8.96e-12
gmk	-2.11762	9.25e-13	-0.0309892	0.916455	0.806933	0.00546083	0.607815	0.00847159
gmm	1.61131	0.0847162	2.38931	0.0271844	0.306594	0.758683	-1.02262	0.352795
gnd	1.6052	1.62e-10	0.822098	0.0269034	-0.0630678	0.950376	2.68169	1.14e-10
gnsA	1.04055	0.134041	0.696007	0.347397	0.241407	0.8111	-1.78767	0.000815783
gnsB	2.35233	1.69e-05	3.10833	4.63e-05	-0.965405	0.228232	-3.01908	2.94e-08
gntK	-2.0913	2.9e-08	-1.319	0.000256406	0.997648	0.0370436	-0.041354	0.927899
gntP	-0.627973	0.109829	-1.44035	1.34e-05	1.48944	0.0283456	0.79817	0.0720344
gntR	-0.910902	0.000240663	-1.15942	1.7e-05	1.46039	0.000631688	-1.35495	1.67e-06
gntT	-0.659399	0.0229395	-1.51389	1.15e-08	0.0469283	0.947842	0.97883	0.00434656
gntU	-0.119731	0.747593	0.329532	0.477153	0.367063	0.511173	-1.50158	0.000269918
gor	0.128893	0.648071	-0.606489	0.03079	-0.494783	0.205369	0.787505	0.00855039
gph	3.04358	4.28e-26	1.08693	0.000154491	-1.75391	0.00461297	0.846034	0.124021
gpmA	-1.75046	3.22e-10	0.00175245	0.994903	1.81798	8.01e-07	3.07038	4.7e-13
gpmM	-0.061097	0.894488	-1.17551	7.4e-06	-1.34923	0.141785	-2.48352	1.82e-06
gpp	0.958074	0.000109001	1.52606	2.52e-10	-1.52711	0.00135542	-2.37933	5.37e-17
gpr	-0.473732	0.258573	-2.63888	1.03e-12	0.802884	0.521555	-0.092354	0.856043
gpsA	-0.397821	0.215552	-0.535506	0.127558	-1.81658	0.00852588	-1.22441	0.00382199
gpt	3.50051	8.4e-17	-0.413769	0.211529	0.541828	0.115747	-1.98686	5.95e-08
grcA	2.05041	9.77e-05	4.06924	8.11e-23	1.00055	0.533376	6.00009	1.08e-13
greA	2.0686	1.5e-05	0.772301	0.041827	0.341778	0.481299	0.797425	0.0502838
greB	-1.73142	6.38e-11	0.290593	0.441691	0.0343232	0.961846	0.0340983	0.930946
groL	1.75506	7.16e-05	2.51572	1.82e-17	-0.0221093	0.99147	3.25859	3.82e-05
groS	2.25097	1.5e-09	2.65963	6.25e-14	0.403407	0.805072	3.18955	7.9e-05
grpE	-0.151631	0.764771	-0.232573	0.514771	-0.302873	0.837801	-0.448629	0.576438
grxA	-0.990122	0.111235	4.78487	3.25e-27	0.171058	0.916088	5.11899	8.34e-15
grxB	-2.61593	2.07e-12	-2.21559	1.78e-14	-0.627799	0.216645	-1.20875	0.00100679
grxC	-0.456413	0.0740146	-0.655493	0.0423249	-0.765179	0.289433	0.29843	0.597934
grxD	0.0681963	0.828103	-0.534052	0.08913	1.66485	0.00602641	4.11682	4.55e-23
gshA	-1.34212	0.000215877	-0.103944	0.840821	-0.784806	0.00563786	-1.22148	0.00123027
gshB	0.518749	0.0687147	1.60858	6.32e-08	-0.624993	0.194348	0.18767	0.601622
gsiA	1.52624	1.8e-08	0.224768	0.635447	0.196905	0.732311	-1.16906	9.21e-05
gsiB	2.71729	3.72e-24	0.147246	0.686811	-0.320938	0.526722	-0.965289	0.00955664
gsiC	2.43408	9.37e-20	0.572922	0.0837641	-0.265049	0.575868	-0.0305374	0.944346
gsiD	2.47793	5.55e-21	0.760118	0.0268578	-0.241493	0.730499	0.147233	0.818649
gsk	2.4145	4.87e-14	0.318255	0.287647	-0.535398	0.212469	-3.00028	3.27e-23
gspA	-1.13045	0.0179322	1.63034	0.00280758	0.103335	0.905641	0.966329	0.0389608
gspB	-0.968652	0.0277573	1.99235	1.52e-05	-0.834343	0.110501	0.914215	0.03613
gspC	-3.86419	2.68e-14	0.436301	0.548347	1.84861	0.00990237	4.21192	3.3e-11
gspD	-0.837014	0.0690777	1.03099	0.00238124	0.999859	0.0589218	1.02265	0.0322586
gspE	-0.162857	0.783298	1.728	0.000560519	0.856223	0.105089	1.1514	0.0161877
gspF	-1.7689	6.6e-06	0.3508	0.444621	0.0808249	0.915079	1.58497	0.000373517
gspG	-1.92994	0.015071	1.57642	0.112335	-0.145412	0.895383	2.21964	0.00105689
gspH	-1.69706	0.0230831	0.95103	0.243477	0.98085	0.317944	2.4352	0.000885328
gspI	-1.51417	0.212109	1.39904	0.116427	0.185438	0.885764	2.52992	0.000914051
gspJ	-1.63713	0.0034533	1.49398	0.00418656	0.689541	0.547232	2.55214	1.6e-06
gspK	-1.42985	0.000164801	1.20525	0.00112955	-0.0519312	0.962846	2.27268	5.76e-06
gspL	-0.475333	0.228957	1.08221	0.00173095	-0.207289	0.850796	2.12535	0.00101571
gspM	-2.34141	8.49e-08	1.2192	0.00572887	-0.0682832	0.962846	2.59629	0.00501129
gspO	-3.54878	3.94e-23	-0.33559	0.317383	0.117407	0.9391	2.09656	0.0337298
gss	1.5502	3.11e-10	2.24598	2.51e-17	2.15356	3.25e-07	3.08362	9.65e-42
gstA	-2.26524	8.07e-17	-1.08118	0.00010965	0.79237	0.0831528	2.93948	3.77e-10
gstB	2.21589	7.88e-17	-1.35602	9.58e-05	0.599228	0.104453	-0.529247	0.159095
guaA	4.20828	5.38e-55	-1.53223	5.45e-11	-1.15651	0.0486404	-4.58774	7.46e-33
guaB	5.33906	4.67e-52	-1.21711	8.92e-05	0.0721573	0.885428	-3.47841	2.08e-50
guaC	1.77033	5.06e-12	-0.613194	0.0979808	-0.321788	0.431695	-1.8617	1.65e-12
guaD	-1.30166	0.000395224	0.271165	0.478345	0.660259	0.1536	1.40221	0.00331048
gudD	-1.32967	7.3e-05	0.86426	0.0212822	-0.830852	0.0853062	1.07416	0.00566375
gudP	-0.610938	0.162792	1.40564	0.00612994	-0.561348	0.287222	0.329225	0.566095
gudX	-0.0525089	0.886565	0.544123	0.150136	-0.781229	0.0463772	-0.322015	0.469373
gutM	-1.08396	0.0541001	0.542007	0.346706	0.967604	0.161527	1.55479	0.0048908
gutQ	1.83617	2.86e-09	-0.250244	0.443644	1.55687	0.0019634	-0.778768	0.223448
gyrA	3.44861	6.48e-25	-0.672976	0.00917298	0.0683705	0.931941	-2.06436	1.32e-07
gyrB	1.09694	1.41e-05	0.489501	0.145246	-0.32371	0.643548	0.368943	0.470681
hcaB	1.23014	0.00117375	2.40354	4.03e-10	-0.848142	0.0649708	-0.0495329	0.91458
hcaC	1.07923	0.0568806	3.16897	8.05e-09	-0.704414	0.175113	-0.610955	0.337558
hcaD	0.570326	0.0980509	1.41013	3.9e-06	-0.895513	0.0592644	0.239939	0.541963
hcaE	0.857008	0.000930706	1.47351	1.41e-06	-0.206773	0.676948	-1.83824	9.3e-05
hcaF	0.772366	0.0379534	3.07913	5.42e-11	-0.534341	0.415131	-1.30035	0.0118541
hcaR	2.13884	0.00121917	-3.51506	1.81e-36	-0.453219	0.403789	0.291975	0.560061
hcaT	-0.663165	0.0521816	-2.79822	1.49e-25	-0.0146488	0.981235	-2.45491	1.08e-09
hchA	-5.62728	9.4e-29	-2.54658	1.27e-19	-1.6223	NA	0.306144	0.717856
hcp	1.22321	0.0790885	2.99036	1.12e-09	3.24536	4.77e-08	1.54903	0.0842255
hcr	0.665225	0.325835	1.49404	0.000252139	2.45535	8.91e-06	1.22347	0.12211
hcxA	-1.74042	3.35e-08	-0.781006	0.00669591	0.728654	0.10745	1.69963	1.14e-09
hcxB	0.231223	0.487826	1.16686	0.000334552	0.489268	0.356045	0.885103	0.0218565
hda	3.50957	3.74e-19	0.150333	0.690294	0.374769	0.382297	-1.73697	7.98e-09
hdeA	-1.19984	0.0545505	3.35889	1.27e-24	-3.17226	NA	2.79915	0.000143534
hdeB	-0.602647	0.338917	4.32048	2.04e-23	-2.48599	0.0232366	1.90656	0.00460354
hdeD	-3.6508	6.05e-07	1.601	0.00200299	-3.12967	0.00104072	-1.08039	0.0893774
hdfR	-1.41463	2.44e-07	-1.69447	1.96e-10	-0.101987	0.892815	-0.0504071	0.91898
hdhA	-3.07094	3.06e-13	-0.235836	0.475626	1.62333	0.00135194	2.56859	2.64e-13
helD	-0.896038	0.000596502	0.280246	0.356128	0.0329896	0.960492	-0.359514	0.336349
hemA	2.29082	7.01e-13	0.18372	0.537123	-0.00532872	0.992123	-3.49229	6.51e-43
hemB	1.91605	2.02e-09	0.171943	0.613556	0.50926	0.291523	-0.371406	0.264825
hemC	1.05001	1.2e-05	-0.241664	0.45117	-0.963519	0.0363959	-2.37951	1.02e-17
hemD	0.85545	0.00410689	-0.557738	0.0367145	-1.16069	0.00507274	-2.61517	7.04e-16
hemE	0.984331	0.00132388	-1.82894	8.23e-12	-0.775167	0.112025	-1.34478	4.69e-06
hemF	1.78617	1.32e-09	2.17853	7.41e-10	0.511213	0.46287	0.556639	0.184962
hemG	0.62769	0.0351609	0.743262	0.0107347	-0.646697	0.0689515	-1.92913	2.54e-09
hemH	-2.14892	2.91e-16	-2.64315	3.4e-19	-0.846973	0.406804	-0.0543593	0.935897
hemL	0.28394	0.339344	-0.154932	0.648081	-0.95634	0.23809	-1.50133	0.00530361
hemN	-0.63523	0.056227	-1.91258	2.78e-14	-0.546918	0.170664	-2.70283	1.87e-23
hemX	0.955209	0.00276012	-0.894465	0.000456812	-0.985753	0.0441544	-2.48596	5.57e-08
hemY	0.374547	0.230016	-0.896753	0.00414633	-1.0972	0.0430086	-2.43012	7.2e-06
hflC	2.13624	5.21e-10	0.538863	0.154214	-3.42375	2.37e-05	-2.12149	0.00343935
hflD	3.48266	7.4e-29	2.07741	1.21e-08	-1.53342	0.00400025	-3.15252	8.68e-25
hflK	1.31522	9.66e-05	0.417851	0.172081	-2.6365	0.000960991	-2.47105	0.00010509
hflX	-0.595845	0.0305522	-0.0244662	0.941427	-0.570471	0.37218	-1.76014	0.000184413
hfq	-1.46981	8.26e-06	-0.329668	0.378338	0.00226249	0.997664	1.00241	0.0912914
hha	-3.39446	4.18e-10	0.0972198	0.876817	1.15067	0.0223746	0.960474	0.00144636
hicA	-1.21952	0.01068	0.104616	0.826265	3.16776	3.98e-10	2.24342	2.16e-09
hicB	-0.651617	0.0249191	0.0225126	0.945563	3.06894	2.72e-08	1.27027	0.000780094
higA	-0.300973	0.528429	-2.57274	1.08e-14	3.4245	1.65e-08	1.01888	0.226156
higB	1.90185	0.00125629	-0.217466	0.717863	3.53206	7.5e-06	1.90882	NA
hinT	-1.59312	7.21e-09	-2.01699	2.07e-13	0.540109	0.296365	0.721441	0.0804087
hipA	-1.39487	0.000142533	1.0279	0.000495774	0.936298	0.0323729	3.89576	1.06e-26
hipB	-2.35925	9.99e-08	0.4944	0.231212	0.553576	0.36642	4.6738	3.33e-43
hisA	3.64979	9.01e-16	1.98842	1.78e-05	-1.27529	0.170459	0.989836	0.140584
hisB	3.09476	7.22e-18	1.81484	2.79e-05	-0.851057	0.368984	1.04232	0.032009
hisC	2.80924	2.33e-17	2.37314	3.28e-08	-0.0961688	0.932328	1.93805	1.45e-05
hisD	2.87851	2.61e-20	2.80055	5.57e-12	0.619094	0.499583	1.60358	3.15e-05
hisF	3.18804	1.57e-16	2.04593	5.11e-07	-1.1813	0.0943934	0.910339	0.148205
hisG	2.86018	1.81e-23	3.91674	3.15e-18	1.37837	0.104677	2.48138	7.57e-15
hisH	3.53105	1.27e-24	2.18299	9.83e-07	-1.30172	0.135723	1.31683	0.0271762
hisI	2.7594	1.55e-14	2.04236	4.14e-10	-1.04462	0.036359	0.468702	0.28817
hisJ	1.49893	0.000478269	-3.77191	6.8e-23	-1.56238	8.14e-05	2.20235	3.01e-10
hisM	2.31959	6.71e-07	-1.88932	5.13e-05	-0.60427	0.201296	-0.0382552	0.939685
hisP	3.80312	1.58e-12	-2.13467	0.000386769	-0.523624	0.382777	-0.0435093	0.93052
hisQ	2.14421	0.000302293	-3.02417	1.36e-11	-1.16754	0.0106959	0.509316	0.179522
hisS	2.39848	1.18e-13	-0.439351	0.109923	-1.17271	0.0283456	-0.660093	0.164145
hlyE	0.261863	0.671546	0.223754	0.684251	-0.914958	0.356646	-0.00895085	0.988994
hmp	-0.861134	0.0854878	-0.340007	0.547668	4.41147	3.49e-09	2.70716	NA
hns	-2.14074	1.09e-07	-1.00722	0.000249066	0.515113	NA	1.08281	0.260722
hofB	0.364991	0.30564	2.00677	2.84e-10	0.231039	0.762141	-0.813572	0.0771139
hofC	0.934471	0.0203823	2.47737	9.94e-09	-0.354704	0.627105	-0.559545	0.373753
hofM	-0.831424	0.058975	0.601837	0.122472	-0.186388	0.79315	0.151204	0.771856
hofN	1.2532	0.149531	2.88634	0.000244689	-0.188727	0.866923	-0.273704	0.720503
hofO	1.22534	0.165691	4.27569	0.000878874	-0.56117	0.545221	-0.118701	0.903616
hofP	1.87289	0.0348038	5.35092	9.54e-05	-0.390586	0.662588	0.459602	0.638646
hofQ	0.239562	0.557021	1.64829	1.9e-05	-0.409303	0.427241	0.024206	0.958233
hokB	-0.511516	0.344987	0.0467023	0.955615	0.625038	0.62313	1.93509	0.00470257
hokD	-3.57101	6.99e-25	-0.344106	0.432668	4.23367	1.59e-26	5.36222	1.09e-50
hokE	-0.537528	0.636794	2.24179	0.152006	0.985903	NA	2.18036	0.10541
holA	-0.458266	0.0649749	-0.271891	0.469399	-2.97061	6.51e-10	-3.60384	2.09e-15
holB	1.49749	0.000377356	1.68148	1.4e-09	-0.903193	0.0577661	-0.343099	0.437074
holC	1.01616	0.00809414	-0.77	0.017973	-1.0102	0.120264	-1.40956	0.00468484
holD	2.48416	5.57e-13	1.6246	6.15e-05	0.0792337	0.856506	0.732782	0.00841951
holE	-0.389151	0.384024	-0.983548	0.0108648	-1.83742	0.00289437	-2.03941	3.07e-08
hpf	0.0926234	0.826081	-1.88505	1.52e-11	-1.74521	0.000537254	-0.560253	0.176694
hprR	-0.766271	0.0782535	-0.709209	0.107968	0.358034	0.686629	0.183434	0.756886
hprS	0.862125	0.109009	0.935067	0.0313497	-0.0574928	0.951767	0.704328	0.250282
hpt	2.18091	1.99e-16	-0.492995	0.158709	-1.33857	0.00089965	-3.96	1.5e-22
hrpA	0.87792	0.00235088	-0.156718	0.58593	-0.284648	0.695026	-2.8014	2.79e-12
hrpB	0.456145	0.15421	0.0252253	0.939463	-0.307496	0.559104	-1.11992	0.000123191
hscA	1.93984	2.04e-08	3.57727	5.12e-27	-0.935066	0.141785	-0.379121	0.425067
hscB	1.40382	0.00597163	3.84016	1.32e-23	-0.00755945	0.993155	0.19931	0.607101
hscC	-0.589922	0.0762026	0.519204	0.196206	0.759059	0.10345	0.373872	0.504073
hsdM	3.04286	3.51e-15	1.06269	0.00214137	-0.570183	0.255844	-2.62727	7.17e-14
hsdR	1.60616	6.99e-07	0.541376	0.074708	-0.162382	0.848006	-0.717107	0.187953
hsdS	3.97185	2.81e-15	1.06094	0.00708927	-2.00111	7.31e-05	-2.95684	6.85e-10
hslJ	-2.24177	1.06e-14	-0.446636	0.140458	-0.304832	0.71477	2.24042	1.26e-08
hslO	-1.04347	4.52e-05	-0.675719	0.0434827	-0.525981	0.597735	0.418641	0.479449
hslR	-1.35004	6.44e-08	-0.297758	0.43071	-0.5744	0.577159	0.792085	0.166091
hslU	-0.609288	0.0457579	0.191465	0.580437	-0.81654	0.487201	-1.25138	0.0415973
hslV	-1.13884	0.00172948	0.0693134	0.830609	-0.322031	0.80816	-0.641233	0.331047
hspQ	-6.2401	1.22e-120	-4.32306	6.78e-66	0.624635	0.321709	4.29097	6.67e-26
hsrA	-0.563919	0.10507	0.888118	0.00294738	0.661913	0.216177	0.468995	0.201918
htpG	0.65106	0.120667	0.645454	0.0565089	-1.22197	0.226219	-0.223186	0.759817
htpX	-2.112	3.98e-06	-3.17727	3.53e-33	-0.767055	0.446693	-0.101271	0.916289
htrE	-2.4818	9.23e-08	2.79885	0.000653101	0.334235	0.7863	4.22688	1.29e-18
htrL	-0.321843	0.598239	0.980487	0.000912462	1.86699	6.38e-05	2.67556	1.33e-26
hupA	1.78286	1.88e-05	-1.37692	3.31e-05	0.0664316	0.929739	0.123748	0.80926
hupB	4.94902	3.69e-36	0.517234	0.172789	-0.749502	0.395886	0.0451014	0.948568
hxpA	0.245927	0.453433	-0.820059	0.00232602	-0.0908206	0.899941	0.789619	0.052083
hxpB	1.49012	0.000238009	-0.309588	0.378068	0.520971	0.311099	-1.20354	0.000517717
hyaA	-3.59926	2.57e-13	-3.14189	6.2e-17	1.24305	0.0336094	3.80211	5.88e-26
hyaB	-3.11699	2.6e-09	-2.81487	7.68e-13	-0.0278838	0.972019	3.22582	9.37e-16
hyaC	-2.66864	2.06e-10	-2.21351	7.44e-10	-0.651198	0.319423	3.37505	3.77e-20
hyaD	-2.55507	1.29e-08	-1.72666	1.48e-05	-0.909073	0.196475	3.10144	1.13e-13
hyaE	-2.97272	3.39e-07	-1.39175	0.000693104	-0.912226	0.337988	2.80679	2.81e-09
hyaF	-1.75448	0.000157186	-1.01108	0.0142405	-0.736591	0.21331	2.79317	5.54e-14
hybA	4.64468	1.72e-15	3.24072	2.33e-19	-0.482334	NA	1.17506	0.159346
hybB	3.33013	6.65e-10	1.82318	2.38e-06	-0.615264	NA	1.75258	0.00989639
hybC	0.739715	0.0228357	1.05009	4.67e-05	-0.377964	0.758683	1.12343	0.00533753
hybD	0.932551	0.000926891	0.99997	0.00158726	-0.668986	0.408535	1.39693	2.44e-05
hybE	0.961148	0.00254714	1.22151	0.00013068	-0.686912	0.427995	1.66431	1.47e-06
hybF	1.09019	0.00877668	1.78321	0.000150941	-0.611734	0.363856	1.12553	0.00831787
hybG	0.42261	0.309285	1.93798	9.51e-07	-0.016989	0.984775	0.822126	0.102312
hybO	3.64606	6.58e-18	1.31414	4.46e-05	-0.197316	NA	1.65188	0.0348052
hycA	1.65983	0.134873	-0.77454	0.35575	-1.70218	0.189074	1.54941	0.079175
hycB	-0.842225	0.450814	-0.550732	0.508425	-1.83951	0.0635041	-0.959602	0.394399
hycC	-0.246405	0.748407	0.478613	0.374872	-1.31633	0.191561	0.128824	NA
hycD	-1.3173	0.0976865	1.22961	0.171085	-2.63323	0.00109292	1.62653	0.103549
hycE	-0.440506	0.442449	0.579405	0.212985	-1.87434	0.0168449	1.48417	0.0941731
hycF	1.13109	0.152509	1.59965	0.0269687	-1.30987	0.176373	3.80333	1.08e-08
hycG	-0.133517	0.787905	0.033133	0.956173	-0.458145	0.679457	2.33233	2.78e-07
hycH	-1.41764	0.0011919	-0.312346	0.538144	-0.191181	0.849334	2.75311	1.54e-08
hycI	-2.89188	2e-08	-1.32416	0.000147785	0.148036	0.820105	3.84403	4.43e-34
hydN	1.51377	0.0056637	1.8468	0.00252742	0.167822	0.862117	1.30486	0.0341692
hyfA	-0.00956885	0.991754	0.740445	0.301194	-0.199474	0.871987	0.569047	0.411992
hyfB	0.530371	0.244717	1.43341	0.000707294	0.489301	0.366288	0.417345	0.438696
hyfC	-0.512933	0.463705	3.53206	1.11e-06	0.47074	0.520339	1.58814	0.00343254
hyfD	-0.91443	0.0928562	2.55906	6.25e-06	0.474079	0.571637	1.85075	0.000103857
hyfE	-1.48298	0.0556652	1.046	0.12039	0.344779	0.771876	0.280744	0.720052
hyfF	-0.996138	0.0214659	1.19268	0.00388169	0.0806325	0.923165	0.300664	0.619892
hyfG	-1.313	0.00028696	1.17797	0.000467382	-0.172127	0.754545	0.2613	0.566095
hyfH	-0.890473	0.130965	1.22574	0.016826	-0.735924	0.239499	-0.393186	0.507194
hyfI	-1.34628	0.000217265	0.164253	0.689844	-0.829228	0.135723	-0.0331121	0.958386
hyfJ	0.381184	0.652641	1.6192	0.00369508	-1.75421	0.0481038	-0.623171	0.58689
hyfR	-0.456809	0.262292	1.40544	4.43e-05	0.305173	0.620532	0.428835	0.447638
hyi	-6.55803	2.76e-07	-1.19287	0.0626182	-0.126943	0.938379	0.119504	0.930946
hypA	2.40854	0.00483309	0.789402	0.350154	-2.03706	0.010904	1.17014	0.0183991
hypB	3.72173	3.41e-09	0.98605	0.00437526	-3.10506	NA	0.504802	0.25532
hypC	4.67659	6.69e-08	1.42822	0.0965169	-3.7558	0.000536012	0.445807	0.425421
hypD	1.09047	0.105825	0.18488	0.558066	-2.28939	0.0117806	1.17358	0.00509876
hypE	-0.770904	0.248132	-1.18382	0.000505296	-1.99234	0.0112174	1.41663	1.92e-06
hypF	-0.738173	0.0275646	-0.0578387	0.868287	-0.795463	0.122834	-0.758688	0.0494729
hypT	-3.47917	3.48e-15	0.480181	0.278959	1.18262	0.0148812	-0.489412	0.152126
hyuA	-0.846135	0.0242199	1.50496	0.00268058	-0.161416	0.800281	-0.240947	0.691394
iaaA	-0.667491	0.00774241	-0.45336	0.279109	0.945376	0.047357	0.833996	0.0169671
iadA	-1.17973	0.00107464	0.497524	0.182046	0.337214	0.67215	-0.0475998	0.91458
iap	0.0327944	0.920816	2.00876	7.31e-12	2.21151	7.81e-05	1.49957	8.71e-06
ibaG	1.59992	0.00038428	0.350681	0.500533	-1.75678	3.86e-05	-0.266661	0.59607
ibpA	-1.13152	0.0863914	1.43454	0.00582923	1.67466	0.221015	5.83988	4.38e-11
ibpB	-0.588006	0.50173	2.55792	5.8e-08	2.33608	0.0770945	6.25992	2.46e-10
icd	3.60295	8.03e-32	-2.27482	2.11e-12	-1.01892	0.0883171	-1.06637	0.00122404
icdC	-0.106407	0.908465	NA	NA	-0.298393	NA	2.21651	0.158644
iclR	1.79324	4.13e-09	-4.14328	2.14e-34	1.83855	7.2e-05	-2.54503	4.92e-11
idi	-3.07883	1.8e-24	-2.78979	3.89e-30	0.159168	0.77682	1.79912	1.28e-09
idlP	-5.93603	2.63e-05	NA	NA	NA	NA	NA	NA
idnD	1.55195	0.0432413	1.19189	0.0980376	1.03324	0.156705	4.09464	1.26e-10
idnK	1.19189	0.0871985	-0.771089	0.245169	0.445308	0.593572	3.92321	5.28e-14
idnO	-0.0476615	0.937569	-0.187528	0.766717	0.646478	0.440163	2.10777	0.00544186
idnR	0.49958	0.143356	0.450728	0.256391	0.954836	0.164618	0.372828	0.523011
idnT	-1.63514	8.19e-07	0.0922486	0.833279	0.685297	0.248091	0.632769	0.271096
igaA	-0.794674	0.150024	0.567577	0.0532313	-0.0884368	0.90624	-2.26247	8e-16
ihfA	-4.81852	6.28e-42	-3.41167	2.03e-24	-0.703388	0.526576	2.87537	3.57e-08
ihfB	-1.92554	1.1e-07	-2.07025	6.42e-08	-0.907014	0.0440594	-0.68499	0.218811
ileS	1.59551	1.61e-07	0.689226	0.0107581	-2.51272	5.26e-05	-2.05408	4.3e-06
ilvA	1.94816	7.52e-05	0.610291	0.0278161	-0.1471	0.784174	0.557426	0.178935
ilvB	0.653511	0.314003	-2.54733	0.0101371	1.31603	0.0321502	1.26195	0.000237039
ilvC	4.56703	0.000408074	3.4194	6.22e-32	-0.906114	NA	0.0637259	0.94663
ilvD	2.62343	1.81e-07	0.905465	0.00459546	-1.04868	0.013692	1.99681	1.84e-07
ilvE	2.6573	1.17e-09	1.27497	0.00178703	-0.0891028	0.874744	2.89921	2.43e-19
ilvG	-1.69914	0.208394	NA	NA	0.813303	0.0102356	3.93286	3.16e-18
ilvH	1.36005	0.0046949	0.707781	0.0508927	0.010534	0.990169	1.17642	0.00219203
ilvI	3.02583	5.49e-16	1.11654	0.000188417	0.243955	0.625787	0.287702	0.493751
ilvL	-1.69425	0.0401604	0.983032	0.487185	NA	NA	3.89681	0.00110527
ilvM	2.67164	0.000253291	3.20381	2.29e-05	0.564193	0.451125	6.9628	1.67e-54
ilvN	-0.352456	0.635339	-2.69995	0.00790164	0.999869	0.165017	2.33572	0.000336924
ilvY	-1.32148	2.3e-06	-1.20029	6.36e-05	1.1749	0.0110001	-0.0807627	0.833569
inaA	-1.62911	9.08e-05	-2.78402	5.44e-19	-0.16171	0.810405	-1.03226	0.00445833
infA	2.64373	1.06e-14	5.26826	2.5e-72	0.311211	0.559104	1.16206	7.15e-05
infB	1.74683	1.55e-06	0.47545	0.108	-1.48641	0.0563231	-1.34973	0.0174969
infC	0.373286	0.193735	0.402971	0.243353	-0.934165	0.14192	0.462012	0.332167
insA-1	1.54115	0.000757189	2.01627	5.4e-06	0.56178	0.400907	-0.897366	0.040296
insA-2	1.22802	0.0153063	2.87169	0.0332928	0.978413	0.0575664	1.54962	1.69e-06
insA-4	1.1061	0.0491633	1.82566	0.00033598	0.381111	0.605939	0.388216	0.240238
insA-7	-1.7699	1.84e-05	0.744797	0.0757447	1.2411	0.105261	2.17415	7.72e-06
insB-1	0.922834	0.0292647	2.49546	4.24e-11	0.719185	0.275586	-0.239194	0.571467
insB-2	1.08573	0.00677504	3.59887	1.28e-19	1.21685	0.00784119	1.36717	2.9e-06
insB-4	1.10741	0.00676218	1.7944	0.00013194	0.529351	0.426537	-0.478964	0.283308
insC-1	-1.3807	3.61e-09	-0.941884	0.000528427	0.531253	0.156932	1.93913	2.94e-15
insD-1	-0.969537	8.1e-05	-0.0842962	0.78547	0.532707	0.170156	1.32058	6.24e-05
insD7	5.08947	6.67e-71	NA	NA	0.732604	0.814497	4.74944	0.0734464
insE-1	-0.519268	0.0819008	0.588407	0.05016	0.574024	0.158829	0.504739	0.189531
insF-1	0.935947	9.65e-05	2.13376	7.99e-09	0.807197	0.143583	0.309738	0.509935
insG	0.482843	0.223407	1.27756	0.000141357	-0.0228369	0.971602	0.148427	0.763956
insH-1	1.50626	5.29e-06	0.0585566	0.887063	1.19396	0.00968867	0.73497	0.000766576
insH-5	0.609956	0.163595	0.265422	0.552567	0.83332	0.111524	1.60132	7.98e-07
insH-6	1.75659	7.93e-05	1.54245	5.01e-05	0.950898	0.0803702	1.14596	6.78e-05
insI-1	-1.08901	1.02e-05	1.16817	3.81e-05	0.966654	0.0224158	3.34675	9.37e-32
insI-2	0.0444993	0.907396	-0.0375802	0.920572	0.779259	0.232534	0.784102	0.0713675
insJ	0.0939631	0.868339	0.532105	0.446796	0.298329	0.619156	-3.32832	3.58e-12
insK	1.05856	0.0884281	1.59589	0.0499323	-0.211256	0.809726	-3.02381	6.75e-13
insL-1	-0.0703336	0.81892	1.105	2.39e-05	-0.452964	0.541881	-0.292442	0.420111
insN	-1.4375	8.11e-06	NA	NA	0.843914	0.0264258	3.62262	7.27e-38
insO	-0.917119	0.00259065	NA	NA	0.993568	0.192161	0.921626	0.124699
insQ	0.468111	0.138742	0.330269	0.246219	0.726662	0.237617	0.156934	0.785722
insZ	-2.01606	0.0541936	NA	NA	-0.171903	0.738496	-2.3537	2.71e-12
intA	-0.979123	0.000348045	-0.645329	0.0352784	0.953124	0.00525171	0.702452	0.0137904
intB	-1.31826	4.66e-06	NA	NA	1.60014	0.000803644	0.643603	0.0203591
intD	0.742248	0.00833773	1.16243	9.81e-06	0.110604	0.858449	-0.578623	0.170552
intE	-1.78483	1.19e-05	0.843364	0.142945	1.15624	0.153107	1.77525	0.00029183
intF	-2.96993	1.64e-18	1.14563	2.44e-05	1.3014	0.0128108	1.18454	0.00021927
intG	-2.25098	3.28e-17	NA	NA	0.404358	0.647202	-0.591812	0.590927
intQ	0.0163226	0.982412	NA	NA	1.1949	0.0582	3.14499	2.56e-08
intR	-2.84262	2.74e-15	-0.223984	0.595367	-0.155607	0.799258	-0.0228616	0.963373
intS	0.806841	0.045056	1.49006	0.00370747	-0.286376	0.758683	-0.644651	0.225888
intZ	1.85362	3.22e-05	-0.360288	0.301579	0.539794	0.199032	-1.30295	0.000269653
iprA	0.0538018	0.943376	-0.471409	0.620028	-0.68785	0.282223	-0.280242	0.770848
iraD	-5.83045	1.03e-28	-1.80584	0.0983385	2.02393	0.00423843	-0.163431	0.829178
iraM	3.74301	0.0340158	NA	NA	-1.37853	0.0154283	-1.72463	0.0277798
iraP	-1.43814	0.000936756	-2.58049	5.31e-15	1.40309	0.149496	0.973203	0.283357
iscA	-1.3265	5.95e-05	0.722085	0.00515347	0.368914	0.559104	0.269355	0.511362
iscR	-1.46327	0.000328374	0.0966763	0.815315	1.89886	0.00427695	-0.139482	0.764532
iscS	0.315065	0.444054	1.02147	0.00385224	1.24535	0.0102563	-1.43508	2.03e-06
iscU	-0.476369	0.261455	0.948432	0.00328574	0.562576	0.32929	0.564419	0.101815
iscX	1.91126	5.3e-09	3.25171	1.42e-21	-1.55477	0.0189641	2.28948	0.000260118
ispA	-0.447859	0.316927	0.407116	0.161127	-0.690448	0.150677	-2.22385	9.77e-15
ispB	0.742592	0.00331738	-0.573371	0.0408879	-0.0268516	0.960492	-1.4593	5.51e-07
ispD	2.20719	1.66e-11	2.90196	3.5e-14	-1.08835	0.0219579	-0.779706	0.0536567
ispE	2.05545	2.54e-14	0.162325	0.599424	-0.420514	0.579471	-1.56917	0.000266267
ispF	2.87608	9.26e-13	2.41675	2.52e-08	-1.67162	0.00596314	0.47763	0.407452
ispG	0.518732	0.122326	-0.417579	0.124861	-1.4905	0.00311899	-0.844495	0.0543214
ispH	1.63886	8.3e-05	0.639038	0.0560858	-3.50514	5.26e-08	-1.39331	0.0239264
ispU	2.81657	7.34e-14	0.695315	0.0220756	-0.502278	0.305176	-2.96786	9.25e-17
ivbL	-3.24257	7.01e-07	-2.99357	2.29e-09	1.32335	0.139724	0.148751	0.848464
ivy	-3.52583	8.82e-20	1.8998	1.55e-10	0.134905	0.858377	0.227138	0.717372
jayE	2.39277	0.0197129	NA	NA	-0.732376	0.56309	0.937133	0.247308
katE	-4.67091	3.62e-22	-3.46034	2.38e-16	-0.285745	0.683945	-2.96535	1.25e-16
katG	0.210493	0.471283	-3.00635	7.8e-28	-3.30268	2.33e-08	-2.11067	0.000160255
kbaY	-0.507554	0.575796	-0.125148	0.883922	2.17967	5.68e-05	3.62359	2e-09
kbaZ	-0.415672	0.373435	-0.455564	0.353651	1.9448	0.000326987	3.21955	7.4e-09
kbl	-0.14139	0.631352	-1.93818	3.19e-13	0.528126	0.388125	-0.298699	0.506733
kbp	-4.28116	8.73e-20	-2.26275	1.26e-13	0.972757	0.0577661	-1.19742	0.00129869
kch	-1.13308	0.000753559	-0.214992	0.512808	1.41519	0.0546277	-0.170849	0.782617
kdgK	1.90662	8.42e-13	0.364604	0.260271	1.81278	7.5e-10	-0.0262087	0.951535
kdgR	-0.335152	0.397249	0.579457	0.0993018	1.35478	0.0149217	2.37209	1.09e-18
kdgT	-1.14083	0.00174547	-0.998864	0.0219017	0.648365	0.317154	0.475013	0.462126
kdpA	-0.553029	0.407855	1.97297	3.21e-05	-0.275537	0.807819	0.837808	0.129886
kdpB	0.352995	0.433666	2.34194	1.61e-11	-0.183012	0.770218	0.436684	0.367233
kdpC	-1.77629	3.15e-06	0.142881	0.695335	0.376291	0.512648	1.09279	0.0146248
kdpD	-2.75898	3.95e-24	-0.136457	0.672136	0.0523155	0.923763	0.0400703	0.916479
kdpE	-3.28553	2.28e-24	-1.2525	1.04e-05	0.296693	0.585768	-0.11358	0.836706
kdsA	1.88474	5.12e-14	1.68258	4.38e-07	-1.16006	0.0571974	0.952663	0.0505071
kdsB	1.49887	1.21e-10	1.76585	1.1e-10	0.245677	0.67488	-0.463146	0.189131
kdsC	-1.98144	4.19e-15	0.106528	0.747535	-0.545412	0.126791	-0.470818	0.174959
kdsD	-0.15205	0.618006	0.367382	0.180685	-0.280215	0.556092	-0.474799	0.139816
kduD	1.11186	0.00378716	0.286213	0.417046	1.28103	0.0239052	2.63889	7.21e-15
kduI	0.286488	0.554966	-0.123932	0.737777	1.43495	0.0131064	3.02354	1.47e-14
kefB	-1.42034	0.000403711	0.688381	0.0256614	-0.0624967	0.933324	-0.331779	0.478597
kefC	-1.38574	5.11e-07	-1.04336	0.000652755	0.706256	0.0763886	2.3409	1.59e-15
kefF	-1.86056	6.1e-05	-1.7889	1.13e-05	1.80591	0.0180304	2.37365	1.76e-07
kefG	-1.60961	0.000331358	-0.318541	0.447529	0.082069	0.926226	0.733067	0.281556
kgtP	-2.20838	6.59e-06	-2.98887	2.45e-14	0.554427	0.534617	-0.425241	0.563689
kptA	0.12579	0.75485	0.235551	0.533486	0.132151	0.837801	-0.623413	0.095774
kup	-1.19787	0.00195598	-1.02537	0.000170711	-0.207951	0.687812	-1.3678	3.81e-05
lacA	0.234493	0.778611	0.762994	0.317328	0.392773	0.64321	1.1932	0.0671407
lacI	1.73063	8.86e-08	-1.37256	3.92e-07	0.562921	0.115747	-2.33923	3.22e-13
lacY	-1.741	0.000188021	-0.945518	0.0667671	0.262164	0.835258	2.46043	0.000292824
lacZ	0.324634	0.375574	0.649599	0.122354	-0.274888	0.673038	-0.0919329	0.856043
lafU	-2.78042	2.99e-11	NA	NA	1.14077	0.201002	0.500184	0.452676
lamB	-0.559827	0.128154	0.236914	0.547668	1.02776	0.122834	2.09036	1.19e-05
lapA	-1.03078	0.000416415	-0.483672	0.125221	0.755426	0.105177	-1.93293	3.29e-05
lapB	-0.25107	0.314854	0.88224	0.00278644	0.553469	0.0865925	-1.6771	1.32e-09
ldcA	-0.908098	0.00364875	0.0841142	0.807684	0.523707	0.192691	0.344417	0.297125
ldcC	-3.27234	1.42e-17	-1.23712	2.69e-05	0.438562	0.215007	0.274211	0.472008
ldhA	-1.88166	2.06e-08	-1.43475	2.06e-05	0.354688	0.643548	5.41612	4.08e-49
ldrA	0.82118	0.438205	1.79751	0.0579192	-0.522565	NA	0.143777	0.869098
ldtA	-4.74929	4.57e-33	-1.68688	3.65e-08	0.646933	0.351201	0.141822	0.768857
ldtB	-1.91622	1.19e-06	-0.563643	0.0435028	-0.308459	0.443879	-1.38917	3.21e-05
ldtC	2.29529	2.1e-08	-4.95124	7.3e-36	0.563595	0.411269	0.298815	0.683331
ldtD	-3.7192	8.75e-56	-0.329651	0.301433	-0.624764	0.0763886	-0.683035	0.00639263
ldtE	-6.21317	1.15e-32	-1.56805	1.01e-06	1.76938	6.76e-07	2.63614	2.99e-12
lepA	2.28722	3.46e-18	0.849235	0.00196787	-0.0924289	0.894075	-1.20996	0.00177697
lepB	0.652263	0.0632563	-0.130359	0.748341	-1.03221	0.127677	-1.44793	0.0109798
leuA	3.12859	8.84e-16	1.62343	2.96e-05	0.524743	0.299334	0.909715	0.0224616
leuB	3.78431	1.6e-14	1.4341	7.15e-05	-0.178835	0.818067	0.665317	0.048791
leuC	4.17623	1.78e-15	1.38183	0.000495774	-0.803366	0.201296	1.56981	1.4e-06
leuD	1.63591	0.0122111	0.151603	0.667495	-0.734075	0.197213	1.44663	8.27e-05
leuE	0.494017	0.309285	-0.277942	0.517991	1.21002	0.00490966	0.178855	0.767444
leuO	-1.92638	5.84e-05	-0.541972	0.390041	0.064588	0.948367	1.76837	3.69e-05
leuS	0.76946	0.0054459	-0.884245	0.000923155	-1.24465	0.0192584	-2.94365	7.19e-18
lexA	-1.49666	0.000221141	-2.72164	5e-28	1.72772	9.77e-10	-0.329056	0.360566
lfhA	-2.34398	3.06e-11	NA	NA	0.686276	0.279439	0.614651	0.426279
lgoD	-3.87216	5.3e-07	-2.661	5.9e-07	-1.23982	0.083847	0.264453	0.632234
lgoR	0.993325	0.0937519	-0.178237	0.757726	-0.961593	0.476011	0.625407	0.423525
lgoT	-2.10105	5.83e-12	-1.41872	6.44e-07	0.479918	0.408034	-0.808776	0.0662036
lgt	2.5356	2.45e-19	-0.433134	0.176152	-1.27276	0.00847307	-4.11925	1.74e-21
lhgO	-1.30509	0.00469273	-5.6262	2.55e-83	-1.82108	0.00279169	-0.961134	0.0218692
lhr	1.02435	0.00486965	0.103391	0.769071	-0.959009	0.0195457	-1.46546	0.00290237
ligA	-0.776447	0.0026613	-1.46838	1.46e-08	0.141437	0.863835	-0.469473	0.250805
ligB	-0.916642	0.00305042	-0.0150156	0.968181	0.379162	0.612322	0.793085	0.136242
lipA	2.10392	1.03e-13	0.132355	0.68342	-0.229231	0.711486	-0.0234734	0.957381
lipB	2.34833	3.14e-10	2.28221	1.18e-10	-0.0524703	0.923763	-0.821981	0.0168461
lit	4.43766	4.69e-12	1.54215	0.00568603	-0.699761	0.409148	-1.33475	0.0403373
livF	4.72807	6.39e-20	0.282019	0.659897	-1.14286	0.0777261	2.26441	7.33e-06
livG	5.0921	2.8e-22	0.342524	0.519371	0.0746011	0.930693	0.501745	0.526874
livH	4.47853	2.03e-13	0.64559	0.311546	1.04038	0.22775	1.21687	0.0413789
livJ	6.30556	4.82e-30	0.205252	0.642014	1.23481	0.0325278	0.336985	0.562059
livK	3.91955	1.75e-10	0.504692	0.167994	2.0098	0.000884662	1.88386	2.24e-05
livM	4.65439	1.48e-16	0.486901	0.255054	0.28868	0.642891	0.802408	0.0830311
lldD	3.16572	1.84e-18	-5.15335	7e-47	-1.2749	0.0042	-1.53435	0.000675539
lldP	3.61775	0.00376544	-6.30791	8.88e-106	-0.13054	0.863666	-0.921829	0.217893
lldR	2.8522	1.39e-05	-4.77112	8.49e-45	-0.585717	0.437471	-2.22891	6.96e-05
lnt	2.30601	1.87e-12	0.571583	0.0655878	-2.13183	1.41e-05	-3.37211	1.64e-15
loiP	-2.79813	3.9e-25	-3.80074	8.28e-35	-0.21215	0.698325	-0.0283492	0.947063
lolA	-0.320379	0.327628	0.768412	0.00278678	-2.60157	2.69e-06	-0.879843	0.192023
lolB	1.62734	7e-05	-0.323462	0.329203	0.120243	0.880145	-0.494225	0.284572
lolC	3.43812	8.65e-23	0.342042	0.232236	-0.0540713	0.938606	-2.9616	6.71e-13
lolD	4.24648	2.51e-27	0.487504	0.183906	-1.06012	0.105094	-3.33067	4.7e-10
lolE	-0.628597	0.0943241	0.0148391	0.968673	-2.04049	0.00192651	-3.48943	1.93e-09
lomR	0.461564	0.468048	NA	NA	0.244116	0.814497	2.11393	0.0149688
lon	0.124523	0.713033	0.645921	0.040467	-0.405078	0.71057	0.209739	0.77288
lpcA	0.704544	0.00409464	-1.21195	5.27e-06	0.148115	0.71057	1.21637	1.82e-06
lpd	3.13619	1.38e-14	0.36726	0.159227	-1.77663	0.0821393	-0.964722	0.167472
lplA	-0.279607	0.540134	-1.35115	3.9e-06	-0.177379	0.805072	-0.957347	0.0146431
lplT	-2.68572	6.87e-22	-1.48023	2.97e-05	-0.675997	0.0794547	-2.6749	3.73e-11
lpoA	0.751058	0.000818568	0.604715	0.0241258	-0.580814	0.257726	-1.81578	2.72e-13
lpoB	-0.963151	9.39e-05	-1.17537	3.61e-06	0.0741615	0.897302	-0.690013	0.0385875
lpp	-2.53325	2.64e-05	-0.242009	0.671969	-0.898229	0.476322	3.14165	2.25e-06
lptA	-1.13615	4.87e-05	-0.599705	0.0458185	-0.693299	0.178868	-0.358303	0.350399
lptB	-0.695211	0.0328506	-0.560228	0.0595405	-1.03691	0.0464586	-1.05859	0.00786744
lptC	-2.36481	4.53e-23	-0.777711	0.00696196	-0.579755	0.155823	-0.477912	0.128781
lptD	-0.16524	0.61658	-0.621147	0.0237491	-0.48232	0.349799	-2.0945	3.7e-11
lptE	0.264072	0.504775	-0.534117	0.0702502	-2.53208	0.000110764	-2.30569	4.96e-07
lptF	-1.91318	5.53e-14	-0.269766	0.403681	0.275747	0.590385	-1.23223	3.16e-05
lptG	-1.77048	3.28e-12	0.857672	0.0330294	-0.571885	0.357123	-1.69224	5.17e-05
lpxA	1.51089	1.32e-06	-0.152894	0.726799	-1.62648	0.00503058	-2.026	8.75e-06
lpxB	2.12024	2.5e-08	1.30356	0.000212733	-2.38879	4.13e-08	-2.47338	1.69e-11
lpxC	-2.91614	3.68e-13	-0.910467	0.091041	0.157692	0.784236	1.61343	1.2e-06
lpxD	1.15258	1.38e-05	0.272602	0.361365	-1.95892	0.0020057	-1.64366	0.000370016
lpxH	4.26665	9.73e-23	0.415144	0.278834	-0.76991	0.0500935	-3.90499	2.88e-26
lpxK	0.0640294	0.852406	-0.301474	0.33808	-2.25238	5.55e-05	-4.66076	5.16e-20
lpxL	-0.414816	0.142322	-1.22632	4.49e-05	1.14599	0.00473196	1.89199	6.63e-13
lpxM	0.433286	0.152496	-0.734079	0.00409614	-0.434744	0.423704	-3.74675	8.69e-33
lpxP	0.564792	0.161596	3.08146	1.47e-25	0.408386	0.391895	-3.75343	1.17e-22
lpxT	5.95178	5.26e-26	-0.722564	0.321468	-3.73254	4.75e-13	-5.23808	1.79e-12
lrhA	-0.224769	0.57507	0.341727	0.287956	1.38728	0.0571567	1.43618	0.0252257
lrp	2.4312	9.52e-18	0.503611	0.066994	-1.14836	0.00506104	-1.07842	7e-05
lspA	0.186418	0.65635	0.82813	0.0012366	-3.11897	8.63e-07	-1.55286	0.0195391
lsrA	4.45921	2.99e-25	-0.134912	0.821669	2.18547	0.0160668	0.204309	0.701584
lsrB	5.17582	7.1e-59	1.4552	0.00069159	-0.108269	0.863042	-1.01654	0.0906388
lsrC	3.03066	2.16e-22	-0.0128282	0.978629	1.82196	0.00981377	-1.09187	0.118412
lsrD	3.37846	3.55e-22	0.727752	0.0867354	0.286654	0.679042	-1.23135	0.0518222
lsrF	5.96349	1.26e-67	2.1301	1.29e-06	-0.433915	0.563838	0.162777	0.805267
lsrG	5.32297	3.63e-68	2.97659	1.73e-12	-0.668244	0.453356	0.785889	0.298708
lsrK	3.94841	5.64e-30	0.772707	0.0435028	1.94312	2.66e-05	0.14923	0.777318
lsrR	3.99986	2.24e-24	2.46584	2.19e-12	2.97158	0.000497269	0.948545	0.0609409
ltaE	-0.91096	0.000438022	1.48005	2.08e-07	-0.122501	0.809289	-1.37971	2.38e-06
luxS	-2.04984	1.7e-08	-1.86295	4.35e-10	-1.84859	0.00044651	-0.00828838	0.987616
lysA	3.57151	2.22e-17	1.59279	2.31e-06	0.0310812	0.970318	0.605239	0.195011
lysC	3.46032	3.88e-25	3.6078	4.79e-23	0.117387	0.848174	0.291432	0.488586
lysO	1.88835	1.07e-08	1.83698	5.48e-05	0.424197	0.41937	-0.301928	0.399852
lysP	-0.0473387	0.911981	-2.15596	5.4e-13	-1.61701	0.000382754	-2.68099	4.91e-18
lysR	4.13681	1.57e-32	2.37962	1.42e-12	-0.323155	0.590132	0.657213	0.0920231
lysS	3.68802	3.66e-22	1.77367	9.05e-10	-1.76946	0.00756114	-1.94382	1.8e-05
lysU	-0.679744	0.116955	0.957906	0.000998473	-0.426979	0.625742	0.288464	0.571467
lyxK	0.35019	0.604121	0.896162	0.0939635	-0.51648	0.569437	0.0873114	0.920424
maa	-1.31698	0.0131637	2.24849	8.11e-06	0.821727	0.357123	0.218186	0.70654
macA	-2.08057	3.17e-14	0.786495	0.00548556	-0.107139	0.837801	-0.675696	0.0431892
macB	-1.82789	2.03e-06	1.32422	0.000656923	-0.705205	0.163666	-0.95666	0.00494759
maeA	1.86017	4.26e-08	-1.23914	4.63e-05	-1.58211	0.0326787	-2.76269	2.77e-06
maeB	2.79593	4.38e-17	-1.46735	4.4e-08	-0.966967	0.132714	-0.528901	0.0774551
mak	-2.60217	1.84e-17	-3.72743	3.31e-30	0.334939	0.582345	0.171264	0.740831
malE	0.557701	0.195507	-1.16658	0.00395287	0.306297	0.699009	1.85192	0.000350905
malF	-1.07822	0.00718079	1.09042	0.00472382	0.529891	0.540196	1.91963	0.000826837
malG	-1.83853	0.000522688	-0.395463	0.48576	0.246205	0.782995	2.85862	1.83e-07
malI	1.33427	9.61e-05	-0.487327	0.183886	1.83379	5.62e-05	0.705318	0.0138557
malK	0.495271	0.406942	0.809338	0.227734	-0.140066	0.881755	1.50931	0.0322586
malM	-1.78179	7.48e-09	-0.573989	0.10031	0.788813	0.0934786	1.28727	0.00117937
malP	-0.279135	0.438205	0.52482	0.0828362	0.744616	0.363236	0.33035	0.538747
malQ	-0.385574	0.303108	0.260988	0.375725	0.526631	0.53966	-1.27392	0.0224451
malS	-2.55068	2.55e-19	0.261325	0.478117	-0.0957843	0.906701	0.785219	0.106226
malT	3.21827	6.61e-33	-0.450415	0.23304	2.15962	0.00138243	-0.493155	0.547877
malX	1.58055	3.78e-08	0.309315	0.332605	0.390562	0.670705	-2.22715	4.92e-10
malY	1.47553	1.82e-06	0.574634	0.0675305	-0.0316675	0.970546	0.8781	0.0174432
malZ	-0.277006	0.360296	0.287436	0.321393	-1.74612	1.04e-05	-1.41414	9.28e-07
manA	1.05178	0.00021324	0.135732	0.695166	0.523153	0.427995	-2.06393	5.15e-07
manX	2.14841	1.77e-11	0.836512	0.0494015	0.245302	0.902187	0.522368	0.542126
manY	2.33464	2.07e-15	0.801122	0.0742727	0.263243	0.871924	-0.12594	0.825155
manZ	1.61753	5.49e-08	0.347621	0.418813	0.193751	0.895383	1.61892	9.65e-05
maoP	1.09543	0.0365736	-0.68033	0.121244	0.526234	0.293441	-0.203063	0.687111
map	0.268359	0.584961	0.512246	0.0651599	0.448782	0.398451	1.38931	9.71e-05
marA	1.94124	2.19e-06	1.48345	0.000299487	2.73269	2.33e-10	-0.941752	0.0173946
marB	1.07914	0.0491633	0.270814	0.593528	2.57415	4.97e-06	-0.840942	0.0607492
marC	-4.50733	1.54e-39	-2.4428	5.42e-12	0.138796	0.782995	-0.845324	0.0118541
marR	0.970163	0.0196851	0.94355	0.0245711	2.68578	1.84e-06	-1.93577	1.45e-06
matP	-0.0382274	0.914761	1.10121	0.000544804	1.08763	0.0281787	1.65065	8.24e-06
mazE	-0.589379	0.0387453	0.42178	0.182094	1.75225	0.00181865	4.88263	5.97e-42
mazF	0.0364927	0.919348	1.47843	6.17e-06	1.65773	8.14e-05	4.7777	1.42e-31
mazG	-2.08984	1.36e-06	-0.0476189	0.879292	1.62461	0.000438792	3.62146	3.29e-25
mcbA	-6.82827	4.58e-66	-1.01235	0.0273546	-0.336845	0.506709	-0.959209	0.165268
mcbR	-4.91122	7.11e-24	-2.19862	6.99e-11	2.32841	0.00443378	2.60884	0.00626314
mcrA	2.69777	6.04e-06	3.12662	1.01e-05	0.355517	0.648494	1.23974	0.0841616
mcrB	-2.23524	2.2e-06	1.95963	8.26e-07	0.697855	0.21566	2.18503	1.83e-08
mcrC	2.14137	0.00424695	3.18798	8.05e-05	0.418498	0.540881	1.02785	0.0301603
mdaB	0.46483	0.117471	-1.13342	0.000346596	-0.507251	0.467124	2.0868	1.61e-08
mdfA	-3.53669	1.87e-30	-3.10364	8.92e-17	-0.310383	0.599692	-2.5908	6.37e-12
mdh	2.60136	7.49e-19	-4.11978	1.22e-67	-0.762583	0.300146	0.362157	0.511362
mdlA	-0.1423	0.637703	0.842502	0.00328859	-2.06832	1.65e-08	-0.795024	0.00258793
mdlB	0.376594	0.233385	1.62389	2.3e-05	-3.21255	1.28e-16	-3.05447	4.3e-11
mdtA	-1.61142	1.29e-08	-1.55176	4.42e-06	-0.176049	0.810405	-0.826031	0.0477328
mdtB	-0.361599	0.279097	-1.11996	0.000249309	-0.913726	0.00517659	-1.24435	4.42e-05
mdtC	-0.23827	0.510468	-0.919111	0.00738781	-1.64613	0.000310868	-2.21656	3.1e-05
mdtD	-0.893489	0.00647049	-0.83583	0.0241197	-0.953402	0.0422188	-0.341466	0.434079
mdtE	-0.537545	0.331499	2.45673	2e-08	-1.3191	0.0189641	1.10479	0.00283746
mdtF	-1.71717	2.84e-05	4.20858	5.99e-50	-0.953059	0.0136515	-0.757691	0.00524044
mdtG	-1.15639	3.15e-05	1.49226	1.29e-06	0.928641	0.0632012	1.75153	8.56e-06
mdtH	-0.83932	0.0197129	3.77338	3.75e-33	2.04025	6.6e-05	1.21483	0.0139205
mdtI	0.528668	0.198979	1.46864	0.00239842	1.64273	0.000112092	-1.23827	0.0789656
mdtJ	3.92984	8.29e-15	1.82467	0.000194014	1.84274	3.21e-05	-2.67817	2.61e-05
mdtK	-0.846082	0.00583591	-0.897286	0.00723338	1.68574	3.81e-07	0.821318	0.00108594
mdtL	1.97456	0.000106151	-0.583417	0.143232	0.282718	0.582829	-0.837989	0.0374791
mdtM	-1.76715	7.4e-06	2.72249	8.92e-17	1.31509	0.000578993	4.49985	1.43e-34
mdtN	-0.381124	0.549739	3.11519	1.98e-06	0.392394	0.714767	-0.501167	0.592383
mdtO	-0.721051	0.0515019	2.19213	5.2e-09	0.360077	0.563296	-0.304466	0.652586
mdtP	0.371018	0.619145	1.70376	0.0113161	0.0673378	0.942677	0.401332	0.571379
mdtQ	0.223815	0.584961	NA	NA	-0.00719791	0.994315	1.10231	0.0493745
melA	-3.68006	1.97e-28	-3.03347	1.55e-23	0.115819	0.880145	0.817289	0.0816252
melB	-2.54671	1.95e-12	-0.232124	0.556036	0.994539	0.0796741	2.03024	0.000144327
melR	0.166097	0.688936	-0.871378	0.0163668	0.907108	0.530275	-0.79582	0.182255
menA	0.105562	0.764771	-0.759776	0.0304886	-0.34659	0.693676	-1.53059	0.000470879
menB	1.00208	7.24e-05	-0.511353	0.0982118	-2.90802	0.000750661	-2.12894	0.000257417
menC	1.01765	2.3e-05	-0.338775	0.215231	-2.953	0.00121146	-2.71094	1.69e-05
menD	0.635607	0.0506166	0.490256	0.0789365	-1.89857	0.032941	-3.4938	3.96e-08
menE	1.17007	0.00086681	0.538392	0.0867723	-2.61047	0.00109574	-2.27146	0.000206647
menF	-1.31304	0.00212341	0.72954	0.00597612	0.272236	0.642891	-3.41732	2.59e-19
menH	1.4027	0.000236928	0.896105	0.00735683	-3.25212	0.00102214	-3.74007	1.06e-06
menI	1.06246	0.0393989	0.917118	0.0132981	-1.76589	0.000284547	-0.612228	0.174959
mepA	4.05946	1.59e-27	1.72504	1.19e-05	-1.59986	0.00494785	-2.16437	9.48e-06
mepH	-0.788213	0.0467123	-0.715923	0.0799542	0.40531	0.399731	0.502109	0.195863
mepM	3.04249	9.59e-17	-0.511974	0.147084	-0.203204	0.734491	-4.20766	2.73e-78
mepS	5.08	2.65e-28	0.256661	0.570289	-0.47934	0.191685	-6.37119	7.84e-29
metA	-0.217242	0.633205	-0.58754	0.182268	-0.368512	0.643115	0.0505395	0.92131
metB	1.3505	2.34e-05	0.725459	0.0209938	-0.283804	0.623801	0.194511	0.583589
metC	-0.466204	0.0961462	0.968549	0.00282928	-0.284158	0.56524	-1.42785	0.00199187
metE	0.168284	0.784901	0.296975	0.327275	0.672201	0.167731	1.95863	9.35e-08
metF	-2.20102	9.49e-09	0.562108	0.260826	-0.884415	0.167807	0.886331	0.0154905
metG	3.66179	3.44e-49	1.62273	2.07e-05	-0.496102	0.454764	-0.379742	0.234557
metH	1.45701	4.6e-08	-0.680184	0.0163301	-0.817478	0.134308	-0.737703	0.0175234
metI	1.68931	7.89e-07	1.04946	0.00203877	-0.550867	0.402311	0.511529	0.248806
metJ	-0.941562	0.00378884	-0.606094	0.152452	-0.117816	0.85826	-0.256063	0.544632
metK	1.57527	1.09e-07	2.14479	3.12e-07	-1.31182	0.0173216	-1.08032	0.0117944
metL	1.87171	1.43e-11	0.995115	0.00013414	-0.884426	0.0472521	-0.695054	0.0327187
metN	1.93836	7.21e-08	2.02128	6.87e-07	-0.425243	0.424587	-0.411747	0.304412
metQ	2.94841	1.88e-31	0.663046	0.0675305	-0.842275	0.195081	0.710255	0.136532
metR	1.07451	0.0128614	1.40171	0.00453317	-0.821096	0.269622	1.6452	3.35e-05
mfd	1.27786	1.44e-06	0.0943499	0.749621	-1.0314	0.133823	-2.94683	7.41e-09
mglA	9.27017	8.01e-48	-1.46251	0.0135429	-0.540059	0.283153	-1.57192	0.0228135
mglB	8.61681	6.54e-143	-2.52779	1.8e-10	-1.63564	0.0145618	0.18349	0.701795
mglC	8.91868	5.57e-46	0.547989	0.44649	-0.255614	0.713616	-0.166212	0.853431
mgrB	-1.42719	0.000314308	-0.98748	0.0216602	-4.42705	1.52e-20	-4.26161	4.65e-21
mgsA	0.494814	0.130851	0.0595902	0.841712	-0.159818	0.883374	1.53811	0.000343631
mgtA	1.419	0.00267336	0.308075	0.469399	-6.47692	4.13e-49	-4.5364	7.55e-33
mgtL	-1.28805	0.438245	NA	NA	NA	NA	0.913561	0.531012
mgtS	-4.2062	1.11e-26	-5.12587	1.68e-21	-5.86305	1.17e-08	-3.60252	2.04e-07
mhpA	-0.121027	0.852913	-1.75188	0.000199866	0.144975	0.887307	-0.0981133	0.916479
mhpB	-0.119616	0.861769	-0.968641	0.12832	-0.0379268	0.968017	-0.228642	0.84828
mhpC	0.7172	0.211597	-1.46498	0.00316692	-0.176547	0.836639	0.139323	0.889683
mhpD	-0.183178	0.721832	-0.00687609	0.990875	-0.617625	0.570914	-0.0855244	0.927142
mhpE	-0.677484	0.0676384	-1.0627	0.00170197	-0.579673	0.511268	0.633817	0.281166
mhpF	-0.477469	0.244368	-0.217865	0.591791	-0.311059	0.720264	0.699232	0.226137
mhpR	-0.242864	0.75485	-4.51685	1.16e-37	-0.204167	0.883374	0.0682608	0.940127
mhpT	-2.13781	5.69e-09	-0.349534	0.421001	-0.194408	0.812427	-0.12639	0.856043
miaA	-1.17689	0.000900096	-0.103533	0.817915	-0.239132	0.814966	-0.928449	0.139385
miaB	1.43587	2.44e-07	-0.594912	0.0494015	-1.19335	0.0177028	-1.47297	8.84e-05
minC	1.8393	4.19e-09	-0.752916	0.00278916	0.37892	0.453798	-1.67329	5.4e-08
minD	2.38316	3.29e-15	-1.1429	0.000281166	-0.0630135	0.938379	-0.214069	0.608618
minE	2.36328	1.67e-10	-1.30303	0.00224236	-0.304776	0.684494	-0.329315	0.583216
mioC	2.88399	2.96e-16	0.357208	0.321093	-0.493834	0.279772	-4.27213	5.28e-37
mipA	2.67952	5.13e-27	-1.616	9.54e-06	-0.365107	0.703754	-2.61333	2.2e-06
mlaA	-1.44445	2.24e-06	-3.2388	7.03e-30	-0.269702	0.620547	-2.87487	1.37e-14
mlaB	-1.41263	8.65e-06	-1.88663	1.56e-10	-2.75391	1.28e-05	-2.01569	0.00226831
mlaC	-1.44744	4.81e-07	-1.98498	1.19e-13	-2.39543	0.000123258	-1.69631	0.00496487
mlaD	0.310097	0.257961	-0.423094	0.12876	-2.46982	2.7e-05	-0.223219	0.720226
mlaE	-0.415717	0.157595	-1.42908	6.17e-08	-2.02562	0.000157182	-1.43528	0.00482321
mlaF	-0.489381	0.0987046	-1.88452	5.4e-09	-2.09582	2.17e-06	-2.45365	3.93e-08
mlc	2.06806	1.9e-11	-0.588797	0.0435842	-0.30902	0.754657	-1.31656	0.000708273
mliC	-2.29004	4.6e-09	1.75438	9.99e-06	-0.299812	0.69582	1.24403	0.00630964
mlrA	-4.63303	1.16e-46	-3.9437	7.17e-47	1.06499	0.157507	-1.07077	0.148445
mltA	2.53096	3.35e-21	1.02218	0.000912274	-0.58453	0.204463	-2.41556	5.47e-12
mltB	1.2874	0.000355115	-1.177	0.00195214	-0.29333	0.592372	-2.71676	8.47e-18
mltC	2.02541	0.000373323	1.08753	0.00160596	-1.16648	0.000290009	-2.94887	3.41e-14
mltD	2.9977	1.85e-14	-1.94592	0.000100489	-2.09322	2.66e-05	-7.73641	5.24e-133
mltF	1.27933	0.000103772	0.464018	0.20168	-1.41466	0.0376635	-2.67098	8.59e-08
mltG	0.525242	0.0767683	-0.218785	0.479632	-0.431548	0.303037	-0.983929	0.0028475
mmuM	-0.468262	0.138043	-2.66686	1.06e-13	-0.417175	0.607224	-0.220289	0.596497
mmuP	-1.28213	0.000380324	0.722245	0.0424287	0.596223	0.261746	1.29098	0.0063146
mnaT	0.911388	0.00271372	0.777711	0.017879	-0.340716	0.531948	0.83045	0.129995
mngA	-0.496444	0.233282	0.18898	0.74513	-0.220061	0.767599	0.858267	0.272115
mngB	-0.464248	0.123735	1.50209	5.24e-08	0.808913	0.0705528	2.7688	3.72e-21
mngR	0.471665	0.182001	-2.82496	1.65e-24	2.04961	0.000842546	1.20088	0.0136739
mnmA	4.56799	9.94e-33	1.32577	7e-05	-0.645148	0.0589218	-3.92552	1.46e-63
mnmC	1.30146	0.000259295	0.753989	0.00311207	0.992505	0.149355	-0.144822	0.82463
mnmE	0.690566	0.00599273	0.736712	0.0123853	-1.57742	0.000937796	-0.974587	0.0478991
mnmG	3.76059	5.99e-40	1.9542	5.4e-07	-1.36242	0.0045836	-2.78392	8.04e-37
mntH	-6.33071	1.48e-51	-1.07444	0.000333355	0.594669	0.683945	2.09599	NA
mntP	1.41538	0.0207293	0.123085	0.914693	-0.773771	0.215007	-1.45288	0.00191661
mntR	-1.61742	1.8e-08	-1.31995	7.14e-07	0.179254	0.75821	-1.00802	0.00262048
mntS	-5.2358	1.33e-32	-1.35986	0.00737613	0.835987	0.431016	3.52734	0.00010628
moaA	0.405739	0.311806	0.200707	0.486768	-0.183123	0.836639	-0.68278	0.217256
moaB	1.08972	0.0222648	1.11114	0.00737613	-0.943231	0.180736	0.886251	0.0344027
moaC	0.970181	0.017308	1.19564	0.000934252	-1.14251	0.0741358	0.885105	0.0186572
moaD	1.02698	0.0506239	1.34212	0.000998473	-1.33952	0.037618	0.815609	0.0171817
moaE	0.806843	0.0340158	1.19717	0.000753527	-1.6236	0.00809295	0.234352	0.549568
mobA	-1.26377	0.000732382	-0.46263	0.133602	0.144175	0.823788	1.16336	0.00378702
mobB	-2.02526	4.06e-10	-1.32468	5.48e-05	0.109956	0.86218	1.41408	0.000155995
mocA	-3.35442	4e-13	-5.39378	4.2e-48	1.0716	0.0381278	0.936723	0.0127704
modA	1.23298	0.0133332	-0.914588	0.031187	-0.0399897	0.938707	-0.592311	0.19705
modB	1.50833	0.00142105	-0.201759	0.693897	-0.593946	0.259476	-2.1331	3.27e-08
modC	1.54505	3.53e-06	-0.361277	0.408065	-0.902695	0.0261389	-2.73171	3.18e-13
modE	1.02624	0.0003759	-0.411701	0.154648	0.991639	0.0161336	-1.83671	3.69e-06
modF	1.29624	0.0443474	0.163443	0.611236	0.583839	0.142967	-0.509377	0.175863
moeA	1.355	2.11e-05	-1.0691	0.0012366	0.426293	0.470167	-2.17337	6.3e-11
moeB	1.61689	1.59e-08	-0.707332	0.0139196	0.0561466	0.945087	-2.26841	2.33e-08
mog	0.470885	0.159171	0.00729484	0.986903	0.279653	0.586635	0.557527	0.0311755
mokB	0.450762	0.380273	0.491228	0.694579	0.0890122	0.930693	2.88667	9.83e-08
mokC	-2.84922	2.44e-17	-1.07344	0.0199546	0.620538	0.345153	1.49916	0.000768578
motA	0.467949	0.350312	1.97721	0.00304785	0.457117	0.464837	0.449221	0.593075
motB	0.765488	0.166071	2.67565	5.6e-06	0.548342	0.405885	0.200874	0.743965
mpaA	-2.11358	4.39e-12	-0.948457	0.00126817	-0.22712	0.668783	-0.260455	0.49261
mpl	2.05196	2.33e-12	1.65029	1.1e-10	0.156728	0.797516	-0.840235	0.0184177
mppA	-0.0370964	0.89844	-2.64127	9.63e-23	0.580115	0.138925	0.767003	0.0300865
mprA	2.01659	5.76e-14	1.16113	8.69e-05	0.337931	0.642563	0.663185	0.190112
mqo	0.671168	0.265547	2.64876	4.07e-17	-1.24216	0.0202868	-1.1538	0.00428219
mqsA	-5.07302	1.32e-57	-1.80615	1.27e-06	4.04004	6.09e-07	2.64953	1.59e-06
mqsR	-5.3079	1.1e-80	-1.96252	4.9e-07	3.94573	1.32e-07	4.25315	4.68e-16
mraY	2.64979	7.27e-12	0.897142	0.00469512	-3.28684	0.000462689	-1.94375	0.0119476
mraZ	-0.311514	0.283744	-0.444975	0.290068	-1.11302	0.000293144	-1.03678	2.61e-05
mrcA	3.07331	2.25e-28	1.26305	5.34e-05	-1.87883	9.12e-06	-5.95859	5.41e-64
mrcB	0.671795	0.0261206	0.600993	0.0209767	-1.55484	0.00136149	-0.480666	0.340433
mrdA	3.03653	1.1e-24	1.08448	5.96e-05	-1.68787	6.84e-05	-4.28172	3.51e-28
mrdB	1.25284	0.00628961	-0.394476	0.223907	-3.17201	1.2e-07	-3.32439	2.59e-07
mreB	3.68336	3.21e-27	1.11264	0.00022637	-0.453602	0.47648	-1.62329	1.14e-06
mreC	4.02305	2.2e-29	1.86024	6.58e-09	-1.44006	0.00696478	-2.74306	5.84e-12
mreD	-1.20523	0.00404304	-0.458915	0.169522	-2.27728	2.42e-05	-3.26809	2.92e-11
mrp	1.55113	1.31e-09	-1.12269	3.06e-05	0.0947019	0.921529	-1.41692	0.000154917
mrr	-0.668092	0.0361883	0.733737	0.0440674	0.846556	0.0604493	3.2327	3.75e-19
msbA	2.10448	1.86e-19	-1.40154	2.79e-08	-1.34505	0.0040771	-4.86269	3.46e-40
mscK	0.981761	0.00114642	1.05869	0.00323834	-0.925575	0.00689191	-3.61677	1.1e-26
mscL	-5.14525	1.61e-49	-3.52673	2.19e-36	0.441617	0.474845	0.137506	0.707966
mscM	1.62361	3.07e-07	1.32973	1.07e-05	-1.79548	0.000326858	-3.29419	6.8e-11
mscS	-3.37957	2.33e-48	-3.36162	1.4e-29	-0.0490751	0.93289	-0.966467	0.00139276
msrA	-2.17818	2.3e-13	-2.9785	1.04e-25	-0.259402	0.655086	-0.0691362	0.874319
msrB	1.42221	0.021664	-4.47454	6.16e-58	0.927084	0.0869353	4.14614	4.79e-14
msrC	-0.0268957	0.953672	0.224677	0.465191	-0.171349	0.762141	-0.87552	0.0115948
msrP	-4.60965	3.64e-61	-1.43839	1.25e-06	1.44874	0.00592199	1.5959	0.0013796
msrQ	-4.20694	4.86e-26	-0.814111	0.0051335	1.26115	0.0459521	2.46881	0.000815158
msyB	-4.66563	2.59e-38	-1.26761	2.44e-05	0.828771	0.0545617	2.48093	1.55e-17
mtfA	2.21123	1.53e-13	-1.25752	2.58e-05	-1.21844	0.138377	0.851824	0.0515461
mtgA	-1.8073	3.33e-10	-0.331031	0.236399	-1.14858	0.101498	-2.25374	2.45e-06
mtlA	-3.43929	9.08e-14	-1.50843	8.28e-05	0.633801	0.311902	0.77345	0.0331024
mtlD	-2.8094	6.49e-14	0.798422	0.088754	0.178392	0.71057	2.08391	2.49e-12
mtlR	-4.67074	1.71e-28	-1.61263	5.67e-05	0.231366	0.7863	-0.12286	0.847234
mtn	0.32493	0.35846	-1.2888	6.83e-07	-0.463604	0.490584	-0.898873	0.032504
mtr	-7.11706	8.76e-64	-6.15394	1.22e-11	-1.20672	0.00545332	-3.1949	5.23e-14
mug	-3.23334	2.08e-17	-0.839704	0.00423038	0.380028	0.527236	1.01833	0.00636386
mukB	3.05287	4.9e-14	0.480199	0.0755436	-3.17962	1.31e-06	-1.72587	0.00242656
mukE	4.34617	5.03e-35	1.04557	0.00033136	-1.88281	0.000657742	-0.961501	0.0277716
mukF	3.33734	3.55e-29	0.333275	0.218368	-1.12958	0.0149359	-1.67897	8.4e-08
murA	2.73428	2.89e-13	0.865457	0.0268578	-1.86416	0.000314355	-0.692915	0.103947
murB	1.04518	0.000299457	0.37663	0.15249	0.496964	0.175044	-0.20921	0.522759
murC	3.82868	5.69e-33	2.68082	1.38e-24	-2.3582	0.00176341	-1.52957	0.00521995
murD	3.49677	4.34e-24	1.87022	6.09e-13	-3.36921	0.000657555	-0.994138	0.225888
murE	3.21524	1.24e-18	1.49517	4.01e-07	-4.25451	1.81e-08	-3.44418	9.8e-06
murF	3.75749	1.2e-20	1.63254	2.26e-09	-4.33464	5.5e-07	-3.30745	0.000278895
murG	2.28563	5.89e-10	2.53429	1.7e-18	-1.81351	0.0195715	-1.98586	2.09e-05
murI	2.06253	1.4e-13	0.669048	0.0555928	0.986798	0.0119883	-1.67367	2.15e-07
murJ	1.69183	3.24e-11	0.139602	0.695166	-0.322714	0.4822	-2.00068	3.54e-11
murP	0.782991	0.0242719	-0.169383	0.659847	0.280562	0.622085	-0.27265	0.591304
murQ	1.303	0.000138071	-0.296815	0.513382	-0.0725129	0.923763	-0.117329	0.836706
murR	1.0331	0.0252928	-0.563312	0.302309	-0.139295	0.884453	0.695963	0.317577
mutH	0.370669	0.300012	1.01665	0.0136522	0.111603	0.871987	-1.26833	0.00275355
mutL	1.81912	2.6e-08	1.0433	8.69e-05	-0.453145	0.421559	-2.31786	1.45e-09
mutM	1.39387	3.97e-05	0.54221	0.108673	-0.198606	0.775211	-2.74748	7.5e-13
mutS	3.75049	3.11e-39	-0.608431	0.0609456	-1.7461	0.0158563	-3.82665	5.29e-17
mutT	2.63093	4.26e-08	1.46019	0.00089784	-1.47103	0.000826281	-1.32245	0.0571283
mutY	-0.264247	0.550955	-0.791067	0.00504604	-1.16398	0.0059319	-2.3597	2.49e-18
mzrA	0.563735	0.107178	2.72435	4.22e-15	-0.337376	0.436875	0.382153	0.425878
nac	-1.124	0.00119393	1.66868	9.01e-07	0.896212	0.361476	0.324854	0.604598
nadA	-0.470028	0.251479	-1.51839	3.8e-08	0.797114	0.114452	0.492386	0.142043
nadB	0.847171	0.00906253	1.69797	6.88e-08	0.832291	0.179564	0.188901	0.732622
nadC	1.76817	1.67e-07	-0.527272	0.0986777	0.809634	0.0579849	-1.13053	0.00558888
nadD	-0.281519	0.448541	0.162681	0.641284	-2.48611	6.09e-09	-2.22787	7.88e-07
nadE	-0.177005	0.591559	-2.16757	1.5e-17	-0.834587	0.221015	-2.31856	4.85e-16
nadK	-0.0312653	0.919648	0.439669	0.134357	-0.138409	0.777561	-1.39893	1.63e-05
nadR	-2.21927	5.7e-10	-1.74504	1.74e-08	-1.37566	0.012666	0.298203	0.489256
nagA	-0.226617	0.378684	-0.129275	0.698709	-0.903905	0.00652239	-1.80034	8.29e-07
nagB	-1.03778	0.00011139	-1.02963	0.00504604	-0.071357	0.923165	-0.539649	0.416715
nagC	1.23796	3.09e-07	-0.707234	0.0207283	-1.08273	0.000354978	-2.86472	1.67e-11
nagE	0.702351	0.0796116	-1.7123	3.18e-08	1.04676	0.0171384	0.81483	0.00283746
nagK	-0.636905	0.0308271	0.476006	0.109923	-2.28846	0.001121	-1.95509	0.00158566
nagZ	0.526902	0.06612	0.534129	0.0463124	-0.363376	0.56869	1.66484	1.79e-07
nanA	0.668262	0.0235758	-2.90373	3.45e-15	0.357452	0.71057	-0.466708	0.268405
nanC	-1.60955	0.0609667	0.336745	0.819721	1.04235	0.267035	2.68515	6.09e-05
nanE	-0.554976	0.0760741	-1.06917	0.00268777	-0.533855	0.504016	0.0739216	0.90839
nanK	-2.28218	4.86e-11	-1.77809	1.19e-10	-0.150284	0.801984	0.192376	0.719264
nanM	-4.28023	6.17e-33	-1.16224	0.000113631	1.87592	0.00181505	3.84858	1.43e-26
nanR	0.933274	0.00402236	-1.97365	9.1e-12	0.336412	0.5153	0.0240872	0.950265
nanS	-1.41058	0.00146458	1.48668	0.00185141	1.4125	0.0163923	3.57564	3.17e-09
nanT	-1.50428	2.03e-06	-2.6179	2.98e-20	0.000533614	0.999165	-0.521012	0.375312
napA	5.31892	3.2e-14	0.949417	0.00570182	-4.17934	NA	-1.46493	0.114889
napB	2.95414	2.34e-05	0.315722	0.693927	-4.7419	NA	1.12597	0.127306
napC	0.472621	0.464897	-0.600324	0.200856	-2.15371	0.0560552	1.15361	0.0703879
napD	5.00572	4.13e-05	-0.731103	0.684602	-3.33652	0.0172037	-2.58846	0.0162665
napF	3.53774	2.02e-09	-0.160938	0.866093	-1.8091	0.216729	-2.73202	0.00507833
napG	4.34646	3.09e-09	0.166175	0.806694	-4.42343	NA	-1.8253	0.0512194
napH	4.45343	8.9e-10	1.86951	0.0564051	-3.62021	NA	-0.761339	0.451481
narG	2.79696	5.25e-05	1.00016	0.000464564	-2.61319	NA	0.174462	0.853431
narH	2.00174	0.00675961	1.67501	1.18e-09	-2.90666	NA	2.35979	0.00168649
narI	0.00796365	0.990223	0.0131668	0.975314	-1.89934	0.0321179	2.65293	2.49e-05
narJ	1.54797	0.00519048	1.32309	0.000950941	-2.49668	0.0357623	3.63515	1.25e-07
narK	1.9239	0.0116105	-0.0998202	0.831404	-3.07613	NA	-0.414682	0.725044
narL	1.56734	4.28e-05	0.411519	0.22081	-0.923862	0.234721	-1.95043	8.45e-05
narP	0.50395	0.28012	-0.618174	0.0626776	0.285821	0.748274	-1.45198	1.38e-05
narQ	-0.851295	0.025253	1.01942	0.000231757	0.911728	0.00299335	0.859129	0.000599866
narU	-5.68164	1.23e-31	-4.09575	4.6e-38	0.172809	0.791851	-2.85686	4.47e-07
narV	-3.67949	1.03e-13	-3.64242	1.01e-21	-1.18977	0.098052	-0.13628	0.843987
narW	-3.87261	6.21e-12	-3.60078	6.78e-21	-2.04234	0.0329011	-0.713962	0.358174
narX	-0.362673	0.196753	-0.736663	0.00430391	-0.249531	0.730586	-1.78494	9.04e-05
narY	-3.83351	1.95e-11	-3.60944	2.16e-19	-2.53236	0.000456105	-1.23114	0.0571283
narZ	-3.86911	6.52e-12	-3.11797	1.45e-13	-1.80754	3.67e-05	-2.03433	7.53e-07
ndh	1.41005	0.00631395	-0.519952	0.15715	0.16678	0.767321	-2.15321	1.29e-15
ndk	5.09444	1.51e-18	-1.67074	5.54e-08	-0.782372	0.250263	-1.44769	0.00865221
nei	1.72822	1.28e-05	3.7871	5.89e-18	-0.355053	0.617777	-0.564046	0.215893
nemA	0.57434	0.136451	-0.0537098	0.90111	2.30917	4.5e-05	0.415198	0.376886
nemR	-1.95135	1.3e-07	-0.360573	0.357318	3.24195	3.22e-07	1.63104	5.18e-09
nepI	-0.63295	0.161596	-0.0204463	0.960358	-0.149803	0.872803	-1.22344	0.00259672
nfeF	-0.335144	0.425589	0.449292	0.206289	-0.225065	0.738592	-1.47076	0.0155346
nfeR	-2.99233	2.26e-18	1.05094	0.000377816	-0.37076	0.40207	1.31909	0.000831232
nfi	0.982028	0.00251217	-1.81377	2.5e-09	-1.00096	0.00636574	-0.483673	0.144321
nfo	0.51945	0.0892517	-0.417361	0.189333	-0.695087	0.173291	-0.228599	0.607101
nfrA	-0.415225	0.210408	0.662089	0.0244461	-1.22617	0.0359585	-1.79559	0.000563972
nfrB	-1.96903	5.93e-07	0.188527	0.609719	0.453944	0.383007	-2.0724	1.66e-10
nfsA	0.687476	0.0121889	1.19416	8.75e-06	0.0911194	0.912771	1.15543	0.0188413
nfsB	2.1691	6.99e-16	0.429272	0.115884	-0.951397	0.167731	-0.899059	0.0370598
nfuA	-0.350891	0.279621	0.432452	0.119888	1.66875	1.17e-05	-0.389951	0.231452
nhaA	-4.75637	2.61e-45	-2.52642	8.54e-11	1.15152	0.000699383	-0.590414	0.210914
nhaB	1.73027	2.76e-12	1.8114	3.04e-09	0.269198	0.555159	-1.28096	0.000135218
nhaR	-1.98514	7.11e-10	0.359383	0.224384	0.761686	0.0677311	0.425251	0.389901
nhoA	-2.17578	3.38e-14	-2.04491	3.69e-13	-0.0998104	0.895383	0.484997	0.340283
nikA	2.59367	7.85e-06	4.54024	4.94e-22	-2.45271	0.00566107	-2.70585	2.73e-07
nikB	2.00788	0.00236843	2.99299	1.64e-07	-2.89485	0.00162562	-2.21312	0.00393248
nikC	0.866172	0.264376	4.10488	2.95e-07	-3.27921	0.00155728	-1.92716	0.0393838
nikD	1.76117	0.00255745	4.46351	1.22e-11	-3.84178	0.000208686	0.608555	0.500699
nikE	-0.562101	0.186535	2.15924	2.94e-07	-2.82671	0.00277942	-0.903547	0.159346
nikR	0.568267	0.269737	-0.225833	0.673327	-1.20753	0.118244	-1.3799	0.0139132
nimR	-0.584921	0.118153	0.153983	0.670042	0.563508	0.284666	1.68918	3.53e-05
nimT	-1.42635	2.06e-06	1.12374	0.00252443	0.377787	0.5483	1.80931	0.000163626
nirB	1.97233	0.0100167	0.136108	0.739885	-3.11653	NA	-2.59888	0.00130212
nirC	0.646787	0.47628	0.0296666	0.963382	-3.28632	0.000101651	-2.09305	0.00428219
nirD	2.09497	0.0399994	-0.0313513	0.976739	-3.99958	NA	-0.805034	0.374832
nlpA	0.258509	0.503491	-1.26135	0.000912274	2.11674	0.000224728	1.6415	0.0022348
nlpC	-2.5291	7.05e-08	-0.491024	0.306845	-0.0910031	0.895383	1.40779	2.42e-05
nlpD	0.0907557	0.809616	-1.60132	1.06e-06	-0.794958	0.0868195	-1.57096	2.87e-05
nlpE	-2.93912	8.34e-26	0.743893	0.0483482	0.593877	0.198652	1.04893	0.000398445
nlpI	0.365231	0.161394	0.911382	0.0302577	-0.621764	0.21281	-3.10262	6.38e-28
nmpC	-3.72918	3.24e-19	NA	NA	0.300718	0.669399	1.20421	0.00416849
nnr	-2.6434	3.67e-30	-0.338093	0.203478	-0.111184	0.818826	0.0776453	0.824001
nohA	-1.24264	0.00334232	0.0249091	0.968559	-1.03502	0.264712	-1.36276	0.0408488
nohD	-1.19889	0.0137817	-1.16208	0.0830109	-0.0658317	0.93289	0.358983	0.526691
norR	-2.02365	2.68e-10	0.320007	0.375231	1.97317	4.19e-05	-1.31643	0.0634087
norV	-1.74206	3.77e-07	0.361888	0.331153	1.76709	0.00472809	-1.22186	0.0291032
norW	-0.915285	0.0308201	1.1622	0.00193679	1.3973	0.0375721	-0.365778	0.50424
npr	-2.97744	1.64e-16	0.580018	0.168941	-1.86855	7.76e-06	-1.92517	3.85e-05
nrdA	2.82915	8.97e-34	-1.17338	0.000878404	-0.141519	NA	-4.83165	1.2e-09
nrdB	1.57532	8.84e-07	0.918676	0.00135082	-0.922242	0.403789	-2.11752	0.00354297
nrdD	-3.77218	8.41e-19	-2.97586	3.11e-30	0.55529	NA	-1.27775	0.189131
nrdE	-2.7608	4.85e-11	0.771418	0.0466512	2.33184	1.65e-11	0.277434	0.517151
nrdF	-2.15634	6.59e-06	0.472181	0.362852	1.20102	0.0112567	-0.492089	0.465782
nrdG	-2.97851	2.24e-14	-0.689155	0.132361	0.0519367	NA	-0.728238	0.364446
nrdH	-4.65001	8.38e-19	0.903633	0.0508884	3.10566	7.76e-12	2.98744	1.87e-11
nrdI	-4.09253	2.34e-15	1.25061	0.000868452	3.06892	4.41e-16	2.30521	5.95e-09
nrdR	0.907955	0.00629477	-5.04e-05	0.999852	-0.0149544	0.984569	1.52011	2.19e-07
nrfA	1.89827	0.000113281	-0.240236	0.668065	-1.13857	0.284666	-0.850286	0.197384
nrfB	2.08937	0.00199057	0.433327	0.611657	-1.62687	0.0611041	0.112287	0.891692
nrfC	4.05366	0.000253045	1.16037	0.264564	-1.4286	0.229792	1.00684	0.187118
nrfD	1.83427	0.0410038	0.121982	0.887063	-1.69741	0.120365	-0.1746	0.856043
nrfE	-1.11616	0.0143526	-0.407408	0.4206	-0.584472	0.404251	0.801796	0.238315
nrfF	-0.123661	0.908516	1.32406	0.23904	-0.0767528	NA	-1.3362	0.176629
nrfG	0.659176	0.410826	0.348867	0.730491	0.529764	0.56524	0.24342	0.769727
nsrR	-2.01532	2.76e-13	0.37911	0.220336	0.071286	0.930693	-1.20901	0.00886537
nth	2.39857	2.3e-07	3.41082	3.54e-19	-2.4395	0.0017773	-1.09317	0.12981
nudB	1.04757	0.00106172	2.33796	2.94e-19	-2.04265	0.0100133	-1.50889	0.0205805
nudC	-1.18707	6.32e-06	-2.61629	1.11e-21	-0.423748	0.3685	-1.4801	1.23e-07
nudE	1.89946	1.57e-05	-0.703275	0.0265652	0.749324	0.137743	-1.15345	0.00289344
nudF	-0.285015	0.282262	0.298214	0.325047	-0.154158	0.818067	0.128155	0.695115
nudG	0.321858	0.519936	-0.712813	0.11393	0.485431	0.426213	-0.581236	0.314901
nudI	1.08958	0.0921573	-1.25968	0.0509512	-0.398405	0.672068	0.511053	0.447148
nudJ	2.88937	3.78e-10	0.328998	0.415457	-0.510645	0.222577	-3.14601	6.09e-20
nudK	3.665	4.95e-13	0.983331	0.000684312	-0.164519	0.776192	-2.52893	2.13e-13
nudL	-0.635178	0.0227124	-0.112599	0.735791	-0.737807	0.105684	-1.00493	0.00358829
nuoA	1.74003	3.25e-05	-3.67642	6.62e-39	-0.0467596	0.966153	0.613382	0.142426
nuoB	2.66093	2.19e-10	-3.36607	1.49e-27	-0.347817	0.77539	-1.04495	0.0192103
nuoC	3.39312	1.83e-13	-2.79205	4.2e-21	-1.80645	0.0251496	-2.65978	7.17e-09
nuoE	3.5696	4.01e-16	-2.11191	1.06e-08	-3.29116	0.000158528	-1.36497	0.0123829
nuoF	3.54969	7.46e-15	-2.37354	2.24e-11	-3.49455	4.44e-05	-1.03571	0.129021
nuoG	2.69252	4.52e-16	-2.79409	4.16e-20	-3.48562	5.4e-05	-1.64386	0.0186337
nuoH	2.70174	7.88e-13	-3.03641	2.04e-22	-3.85882	8.5e-05	-0.730152	0.349857
nuoI	2.90763	9.62e-09	-2.64689	1.27e-13	-3.55191	0.000376927	0.753009	0.372427
nuoJ	2.60497	1.96e-08	-2.36455	1.61e-10	-2.70578	0.00441597	0.644569	0.394203
nuoK	2.43226	3.18e-10	-1.84556	8.64e-08	-1.86367	0.0572266	0.504524	0.536228
nuoL	2.69597	1.34e-12	-1.79465	1.26e-09	-2.47411	0.0140966	-0.986347	0.171446
nuoM	3.7733	6.91e-19	-1.22215	0.000743195	-3.15849	0.00105744	-1.37744	0.0595571
nuoN	1.67311	6.44e-08	-1.66803	3.2e-06	-1.92368	0.0261389	-1.39677	0.0172721
nupC	1.5317	1.04e-07	-0.766485	0.0825237	-0.459917	0.767634	-1.86113	0.00019839
nupG	-1.98591	7.85e-09	-2.45727	6.22e-12	-0.837842	0.265406	-3.53537	1.46e-10
nupX	-1.60779	0.000203474	0.998746	0.0362181	-0.029528	0.971322	1.82737	0.000171656
nusA	1.46044	3.96e-08	0.589344	0.0480091	0.0438736	0.950376	-2.54795	1.42e-14
nusB	3.88059	1.56e-44	1.94409	3.8e-10	-0.774072	0.161527	0.732801	0.058567
nusG	-0.591221	0.0280132	-1.50974	1.77e-07	-0.902533	0.0835237	-2.24553	5.26e-10
obgE	-1.81997	4.39e-06	-1.62322	2e-08	-2.21483	0.000413642	-3.65067	1.17e-16
ogrK	-1.19919	0.128751	1.37542	0.01946	0.932624	0.102169	5.26687	1.59e-34
ogt	1.24969	3.9e-05	-0.923597	0.00358586	0.543255	0.254986	-2.23197	7.18e-07
ompA	-0.123936	0.749313	-0.751888	0.0514185	-1.36454	0.172252	0.842696	0.222729
ompC	2.51196	9.5e-16	-1.44146	0.000154876	-2.28259	0.00741598	0.13893	0.82463
ompF	7.45687	2.96e-71	-2.95929	2.69e-20	-1.03746	0.0642319	-2.57254	1.54e-14
ompG	-0.590081	0.604401	2.61578	0.0681228	0.719793	0.492835	0.949156	0.468198
ompL	0.408604	0.807162	2.92628	0.0927249	0.713699	0.471192	4.2732	1.56e-08
ompN	-0.824461	0.159133	0.934863	0.191564	-0.460662	0.705534	1.61498	0.00526983
ompR	-0.767309	0.00713366	-0.119338	0.720099	-0.739577	0.36643	-1.70977	0.00323823
ompT	3.51649	2.8e-28	1.38034	0.000611123	0.0133758	0.990169	1.54585	0.000283099
ompW	3.35915	4.84e-08	1.1726	0.0171943	-2.67899	NA	0.71752	0.40122
ompX	-3.23032	3.95e-18	-1.60236	3.17e-08	-2.14804	0.00131177	-0.24439	0.677271
opgB	0.887712	0.00136281	-0.519923	0.0645872	-2.40854	3.09e-11	-3.26293	9.4e-24
opgC	0.253013	0.57507	-0.289644	0.462709	-0.513199	0.274492	-1.53976	2.31e-07
opgD	1.48381	8.84e-06	-1.36133	1.2e-06	-0.283953	0.700575	-2.06146	2.85e-06
opgE	0.185514	0.612936	1.00587	0.00174002	0.230913	0.758683	-0.768544	0.195699
opgG	0.996602	0.0237702	-0.547868	0.116427	0.134099	0.837801	0.609582	0.180713
opgH	0.989464	0.0129471	-0.672186	0.0114143	-1.30673	0.0607901	-1.8	0.0044474
oppA	3.82892	1.6e-33	1.04552	0.00490264	0.226007	0.512648	-3.23687	1.52e-20
oppB	4.29206	5.33e-41	1.43369	0.00236692	-0.931442	0.049303	-3.37211	7.24e-11
oppC	3.97235	3.58e-38	0.992731	0.0198893	-2.75441	3.55e-05	-3.8667	5.37e-11
oppD	3.95605	3.57e-25	0.809637	0.0571992	-3.88152	3.64e-08	-4.06085	1.27e-08
oppF	3.91408	1.52e-28	0.645014	0.131877	-4.34764	2.84e-08	-4.38718	2.61e-07
orn	1.46126	2.23e-06	-1.55874	2.07e-08	-0.0077474	0.992605	-1.30459	9.92e-05
ortT	-0.606999	0.148726	0.0066082	0.991853	-0.742225	0.403809	-1.56735	0.00409743
osmB	-6.58244	8.97e-68	-2.76473	1e-12	-0.510316	0.43375	1.23854	0.00879707
osmC	-5.72401	5.64e-40	-2.22747	4.86e-06	0.551067	0.388125	0.615309	0.0879041
osmE	-5.56241	3.72e-30	-0.620652	0.171732	0.652286	0.262089	2.16292	1.87e-05
osmF	-4.50602	3.75e-44	-4.286	1.75e-39	2.06405	8.43e-07	0.0744141	0.914745
osmY	-7.05544	7.53e-73	-4.44122	1.01e-37	-0.670824	0.155714	1.559	0.00015566
otsA	-3.52916	5.09e-29	-1.52931	2.87e-08	-0.130199	0.895383	-0.0135259	0.980267
otsB	-5.13379	4.42e-53	-1.88484	9.95e-13	0.133244	0.895383	-1.43271	0.0158611
oxc	0.262015	0.712408	0.526684	0.533995	-0.832857	0.214554	0.589196	0.225538
oxyR	1.35064	0.000213162	-2.10864	5.33e-12	-0.622852	0.144887	-2.86622	1.04e-21
paaA	-4.21908	4.77e-11	-4.6869	1.22e-17	-0.233655	0.843248	0.115922	0.886924
paaB	-4.34644	1.71e-14	-5.15341	2.98e-13	1.59367	NA	0.325331	0.853679
paaC	-3.67192	1.32e-09	-4.38892	3.3e-16	0.420677	0.644452	0.00820354	0.99356
paaD	-3.4223	2.03e-08	-3.11187	3.71e-10	0.302463	0.789474	-0.156024	0.87326
paaE	-2.97674	1.36e-06	-2.96051	1.19e-09	-1.01367	0.355158	-0.708742	0.323745
paaF	-2.10624	0.00304348	-2.67873	1.35e-07	0.010791	0.992123	-1.02137	0.236904
paaG	-1.83023	0.01714	-2.38779	2.5e-06	-0.927641	0.310635	-3.0483	0.0243482
paaH	-1.84476	0.00833795	-1.52955	8.21e-05	-1.00907	0.138824	-1.02379	0.0361694
paaI	-1.44122	0.0405375	-1.04657	0.0376964	-0.252495	0.867375	-0.507862	0.589016
paaJ	0.378214	0.542492	-2.53884	1.86e-14	-0.851413	0.143936	-0.250884	0.613361
paaK	1.15127	0.0246915	-1.88145	3.15e-10	-0.488898	0.449344	-0.900388	0.0457213
paaX	0.0157807	0.978102	-1.57908	2.76e-09	0.500623	0.319423	0.16329	0.682618
paaY	-0.265132	0.505284	-2.78263	3.59e-21	-0.268954	0.610389	0.114431	0.799904
paaZ	-2.34591	8.16e-07	-2.36514	1.04e-07	0.570648	0.440163	-0.404905	0.545294
pabA	-3.56046	6.99e-27	-1.66017	5.93e-10	0.146203	0.773883	-3.07094	4.29e-14
pabB	1.18761	6.59e-06	0.955832	0.0041252	-0.154212	0.690203	-1.35622	4.53e-06
pabC	-0.00617453	0.985483	-0.868953	0.000702504	0.0205563	0.972019	-0.0272017	0.94663
pagP	-2.48145	3.17e-10	2.6066	2.43e-13	-1.62241	2.05e-05	-1.66419	0.000383564
pal	1.32573	0.000251823	-0.137537	0.645289	-2.24054	0.0010012	-0.679521	0.235135
panB	2.51118	1.6e-17	0.177211	0.609719	-0.114326	0.894614	-0.771116	0.0365171
panC	1.93187	1.28e-16	0.0736639	0.812678	-0.252479	0.742028	-1.04603	0.00364911
panD	-0.0151716	0.973633	-2.56465	2.92e-19	-0.295491	0.500796	-1.10995	0.000191915
panE	-2.59285	5.61e-17	0.0525303	0.897985	-0.578317	0.133026	1.46708	1.41e-05
panF	-0.937825	0.00123663	-0.871373	0.00335858	-1.63542	0.00132297	-2.30834	6.22e-07
panZ	1.1487	0.00182421	-0.0559587	0.886689	1.05923	0.00909686	-0.047014	0.922016
paoA	-6.0706	4.5e-23	-3.88161	1.95e-38	0.171791	0.837801	0.137124	0.848032
paoB	-6.06566	3.2e-27	-3.47812	2.91e-32	-0.689775	0.269622	-1.88919	0.000734216
paoC	-5.84331	3.09e-25	-3.57214	4.59e-36	-1.03131	0.0111429	-0.0421902	0.928876
paoD	-4.79155	1.88e-15	-2.00471	3.47e-14	0.867299	0.356646	2.71717	2e-09
parC	1.9502	1.07e-13	-1.10913	5.61e-06	-0.946743	0.0314359	-2.68352	6.55e-24
parE	1.86378	1.42e-16	3.50728	6.23e-41	-0.722893	0.0619526	-1.76217	2.69e-11
patA	-4.87395	8.05e-37	-5.57357	2.33e-70	-1.96162	2.6e-08	-1.43175	0.00219913
patD	-0.35271	0.430383	-5.94357	2.69e-50	-0.629165	0.254042	-1.75918	0.00030758
patZ	-0.439128	0.193226	-3.96241	1.99e-60	-0.891795	0.0925581	-0.676709	0.0375763
pbl	-2.5925	1.96e-10	NA	NA	0.857547	0.563567	2.99267	0.00311212
pbpC	0.0560475	0.855618	1.41581	2.05e-06	-0.413544	0.29664	-0.0233733	0.957381
pbpG	-1.07455	1.24e-05	1.47862	3.43e-09	-0.252031	0.64321	-1.34577	3.7e-07
pck	3.2584	9.63e-23	-2.43144	4.39e-16	-0.509942	0.698295	-1.18827	0.0322526
pcm	-0.052872	0.89012	0.187575	0.568021	-1.33559	0.0371146	-0.535257	0.356132
pcnB	1.73272	1.02e-11	0.0445032	0.885243	-0.524953	0.284666	-4.52948	1.68e-59
pdeA	1.4375	9.17e-06	0.453362	0.178381	-0.389706	0.627373	-2.58302	6.07e-10
pdeB	-4.7322	1.9e-65	-1.05885	0.00163306	-0.591923	0.58756	1.18925	0.0353177
pdeC	-3.14273	7.76e-25	-3.13816	6.13e-22	0.722485	0.23809	0.298524	0.660242
pdeD	-3.38016	2.78e-35	-4.2247	2.3e-52	-0.368171	0.506891	-2.63021	6.1e-14
pdeF	0.389251	0.437718	0.316195	0.433789	-1.31928	0.0657328	-0.333772	0.589932
pdeG	-4.13234	2.96e-21	-2.84906	1.86e-13	0.211226	0.898377	2.496	0.00318389
pdeH	1.08771	0.120822	2.2544	0.00197158	0.398807	0.682014	1.56013	0.0370598
pdeI	1.36929	0.0143463	0.927084	0.150182	-0.562049	0.315186	-0.712011	0.167472
pdeK	-1.15763	4.5e-05	-0.46814	0.0889142	-0.258997	0.479951	-2.50857	8.12e-20
pdeL	2.17456	2.18e-07	1.19736	0.0306875	-0.601535	0.281167	-1.45546	0.000259684
pdeN	1.00439	0.00271748	-1.41404	7.73e-07	-0.720104	0.132691	-2.48427	8.93e-16
pdeR	-2.17341	2.27e-15	-2.3651	1.08e-16	-1.2387	0.00191297	0.523806	0.0646052
pdhR	1.1026	0.0346763	-1.17472	0.00227147	0.41845	0.698325	0.107469	0.894005
pdxA	3.8212	1.5e-24	1.256	8.75e-06	-2.19439	0.000255893	-1.93765	0.000208855
pdxB	0.54657	0.0214695	-0.872626	0.000692543	-1.08077	0.0172435	-2.2167	2.29e-10
pdxH	2.47998	9.55e-17	1.10339	0.00127629	1.08421	0.0312854	0.223996	0.627768
pdxI	-0.970505	0.00245346	-2.8811	4.13e-20	-0.240009	0.815822	-1.39441	0.0111061
pdxJ	1.04618	8.33e-05	1.03483	0.00013569	-1.16899	0.0182631	-0.450375	0.268405
pdxK	-0.378742	0.225128	-1.51302	7.27e-08	1.12101	0.00361981	1.32464	0.00288907
pdxY	0.862932	0.00317108	1.19313	0.000190304	-0.0490356	0.929739	0.979035	0.000677298
pepA	0.414692	0.132069	-2.27339	4.17e-18	-0.552042	0.424587	-0.895062	0.0483218
pepB	1.49669	1.44e-10	2.96947	2.5e-20	-1.41046	0.0750759	-0.156619	0.829182
pepD	2.72262	6.9e-26	0.63773	0.068947	-0.492289	0.464224	-0.215293	0.46438
pepE	3.18723	3.36e-15	0.231804	0.559129	-1.14215	0.355229	-1.05272	0.173627
pepN	0.785805	0.0284521	-0.647449	0.0277235	0.655095	0.370422	0.172125	0.640287
pepP	0.878784	0.00234781	0.33374	0.311314	0.642002	0.332496	1.05152	0.0045099
pepQ	1.3924	5.25e-08	-0.909308	0.00205494	-0.427671	0.431464	-1.4157	3.42e-05
pepT	-2.42788	2.63e-08	-2.37576	6.75e-17	0.301812	0.56869	1.71935	8.68e-13
perR	-1.24806	0.00193142	0.783166	0.0402373	1.58245	0.00714587	3.84693	1.49e-21
pfkA	-1.51625	3.98e-09	-1.01914	0.000405606	0.0460275	0.962846	-0.101614	0.874262
pfkB	-2.26433	3.1e-12	-1.45828	1.48e-05	0.739812	0.28158	1.48172	0.000361485
pflA	-1.5637	1.6e-06	0.341851	0.255054	0.973842	0.105523	4.85873	1.8e-32
pflB	-0.4933	0.0916204	-0.663176	0.0413095	-3.0008	0.00126507	-0.500015	0.493006
pflC	-0.548607	0.198718	0.921427	0.0356118	-0.844657	0.215396	1.80492	0.00262987
pflD	-0.489825	0.106439	-0.147544	0.697066	-0.34087	0.570914	0.129543	0.792604
pgaA	-3.50125	1.13e-17	0.488598	0.286878	-1.35484	0.0328903	0.173201	0.642782
pgaB	-3.1164	8.47e-09	-1.21194	0.0158914	0.401482	0.470167	2.71877	4.77e-12
pgaC	-3.32794	5.8e-09	-1.22497	0.0109246	0.953462	0.0359585	2.53685	2.23e-12
pgaD	-2.9067	6.33e-08	-0.660635	0.230456	0.26121	0.8111	2.92246	3.03e-08
pgeF	1.47156	7.42e-05	-0.65883	0.022263	-0.978198	0.037437	-1.84051	1.05e-05
pgi	-1.95877	6.79e-18	-1.88725	4.89e-13	-0.769106	0.391301	-2.82671	7.99e-10
pgk	-0.751261	0.00367326	-1.69408	8.91e-07	-0.820366	0.270104	-0.764475	0.0628896
pgl	-1.81591	5.68e-11	-1.42644	4.12e-05	0.27304	0.684784	1.89041	1.8e-06
pgm	1.12554	1.05e-06	-0.155511	0.641284	-1.30841	0.0162372	-1.78723	2.26e-07
pgpA	-0.617989	0.0192157	-0.837831	0.00939088	-0.759085	0.0208518	-1.77018	2.15e-13
pgpB	-2.29446	6.41e-24	-1.14325	2.34e-05	0.592281	0.0987555	-1.02466	0.00841951
pgpC	-2.01375	2.21e-10	-0.217929	0.471292	-1.22327	0.000284229	-1.43826	2.61e-05
pgrR	0.486444	0.212109	-1.03914	0.00344099	0.768921	0.113765	0.554743	0.184004
pgsA	0.836756	0.00481038	1.49762	4.33e-06	0.24069	0.691668	-0.665614	0.162772
pheA	1.65655	1.97e-05	1.2236	0.0192834	0.452533	0.35868	-1.93166	2.11e-11
pheP	2.44052	3.81e-16	0.186485	0.624609	-0.748388	0.0967315	-3.00699	2.81e-23
pheS	4.65911	4.38e-33	2.49795	1.96e-09	-1.91614	0.0114059	-0.932854	0.134828
pheT	-0.944848	0.0157093	-1.0727	0.00189469	-3.02062	0.000626109	0.569198	0.467047
phnC	-1.20665	0.25259	3.29275	0.0146914	1.05086	0.297059	-0.426198	0.72033
phnD	-1.20072	0.19674	-0.118444	0.898625	0.828002	0.363639	0.603549	0.545596
phnE	-0.833111	0.00216872	NA	NA	0.25331	0.800281	-0.377642	0.636897
phnF	0.460588	0.655722	2.8345	0.10633	1.5321	NA	2.31255	0.0845567
phnG	1.19445	0.302602	2.64557	0.148636	-0.424391	NA	1.12751	0.495399
phnH	4.35432	0.0104534	1.25071	0.298169	-0.481984	0.683945	0.0766897	0.939685
phnI	4.44543	0.00450891	2.04133	0.115069	0.926066	0.312543	0.868317	0.482286
phnJ	0.0950367	0.920816	0.281574	0.797103	-0.621261	0.620547	0.826076	0.416715
phnK	-0.08296	0.939573	2.72322	0.062788	0.775886	0.36643	0.062291	0.944801
phnL	-1.58419	0.000201409	-0.94888	0.0203642	0.312613	0.700268	-1.74468	0.0159657
phnM	-1.05267	0.120138	0.496714	0.435985	0.260342	0.854346	0.751021	0.415659
phnN	-2.57108	7.03e-08	-1.19833	0.0104096	-0.0571163	0.966153	0.672779	0.471854
phnO	-3.15501	2.19e-27	-2.54772	1.09e-20	0.292165	0.684494	-2.21478	0.00180748
phnP	-2.18	1.5e-16	-1.79128	2.58e-09	0.57597	0.310155	-1.54199	0.00214733
phoA	0.33461	0.260837	-0.469999	0.132751	0.895055	0.0202174	1.06343	0.000476628
phoB	-1.37492	1.83e-06	-0.868988	0.00168351	-1.22702	0.000486507	0.787216	0.00298515
phoE	-1.14713	0.0946704	-0.977347	0.170864	-0.696554	0.612322	-0.0323849	NA
phoH	-5.49129	3.29e-18	-8.86567	3.89e-144	-1.05675	0.211745	2.15702	9.77e-05
phoP	-1.21295	2.26e-05	2.10838	8.24e-18	-1.13672	0.0541644	1.01945	0.0984128
phoQ	-0.237757	0.452351	3.08548	8.37e-40	-0.845114	0.0678756	-0.249817	0.665403
phoR	-1.75478	1.39e-10	0.577625	0.0339697	-1.06101	0.0141384	0.804465	0.0128329
phoU	1.83543	4.38e-08	2.34029	7.05e-18	-3.32926	0.00142734	-0.0186231	0.983398
php	-0.684242	0.0950049	0.000994913	0.998704	0.21061	0.747791	-0.268136	0.685193
phr	-0.197636	0.615935	-0.924828	0.000200375	-0.0218075	0.970318	-2.71894	3.57e-13
pinE	0.619245	0.55076	0.578767	0.789924	0.792016	0.434528	2.488	0.00794067
pinH	1.03657	0.0776284	NA	NA	0.399963	0.73049	2.55541	0.101005
pinQ	-1.84318	1.66e-08	-0.560224	0.140923	0.155494	0.9024	-3.30522	9.69e-07
pinR	-4.06521	8.06e-27	-0.652479	0.077652	0.985443	0.373231	-2.81094	0.000310841
pitA	0.784731	0.0010185	-1.128	2.52e-05	-1.456	0.0320953	-4.7279	2.61e-24
pitB	-1.69459	0.0233338	0.772126	0.181741	1.09387	0.0136501	1.53647	0.00204698
plaP	5.10179	1.06e-78	0.0926331	0.83754	-1.38082	0.032476	-4.40051	4.48e-29
pldA	2.20629	3.78e-12	0.823566	0.0103158	0.0174764	0.972019	-2.45071	3.82e-12
pldB	0.154818	0.615997	0.139149	0.630408	0.477786	0.141102	0.441429	0.126143
pliG	-0.304264	0.435678	-2.04924	1.6e-06	0.86986	0.0577661	1.94201	7.92e-05
plsB	1.89241	6.77e-15	-0.278004	0.393989	0.399809	0.549353	-1.09274	0.00305124
plsC	0.44417	0.126482	0.0693654	0.826982	-1.118	0.0113125	-0.355236	0.334091
plsX	1.66444	9.25e-08	0.01145	0.970729	-2.19464	1.09e-07	-6.34442	1.47e-69
plsY	0.0195022	0.951128	-2.68214	1.96e-24	0.253087	0.542626	-1.99876	4.3e-06
pmbA	-1.48315	1.94e-10	-2.45052	7.13e-19	-0.119136	0.790466	-1.35747	1.13e-06
pmrD	2.56687	5.81e-13	-1.83082	3.93e-07	-1.30706	0.00675188	-1.87292	0.00250818
pmrR	-2.42529	0.0334959	-0.984239	0.333679	-1.68236	NA	-4.46413	0.00541876
pncA	1.67375	3.61e-09	-0.625513	0.12039	-0.662439	0.3685	-2.13257	5.56e-06
pncB	2.57341	2.35e-14	-1.97987	7.5e-11	0.0597231	0.922732	-2.46703	1.92e-17
pncC	2.94439	1.59e-16	0.90236	0.00229569	-0.27986	0.662588	-0.434851	0.367079
pnp	1.81466	0.000194866	-0.700364	0.0342966	-1.28086	0.0761163	-3.3489	1.52e-13
pntA	-0.886019	0.000141689	0.443645	0.14902	0.0402165	0.964985	2.66509	4.63e-12
pntB	-1.23275	8.97e-07	-0.124702	0.752358	-0.75153	0.141063	0.780216	0.100338
pnuC	-4.68952	3.8e-42	-4.64404	8.97e-40	0.838684	0.166464	0.27783	0.434079
polA	0.611861	0.0128395	-1.6657	8.75e-10	-0.415095	0.563296	-1.60959	2.58e-07
polB	1.63027	2.45e-09	0.271143	0.389824	0.780963	0.0237547	-1.83643	6.24e-11
potA	4.23888	3.76e-52	0.69441	0.0747483	-1.2643	0.0542847	-3.06287	9.63e-12
potB	4.30214	4.96e-44	0.203251	0.561445	-2.63841	0.000262029	-4.14413	5.45e-13
potC	2.68956	1e-08	-1.07327	0.00473797	-3.63989	8.96e-07	-3.75914	1.98e-08
potD	3.55931	1.28e-27	-1.25652	0.00333918	-3.73357	1.32e-05	-2.60526	0.000743216
potE	-1.62342	2.81e-06	0.0411004	0.927552	0.51159	0.252823	1.03011	0.00520724
potF	-1.64416	0.00165298	-4.06436	8.35e-33	-0.659209	0.232254	-0.446783	0.283667
potG	-0.277804	0.625738	-2.77105	1.22e-15	-0.93306	0.138372	-0.0262902	0.955005
potH	-0.361541	0.438848	-1.83335	1.78e-05	-1.05516	0.0652483	0.720576	0.166252
[truncated: 2,181 more rows]
