# Supplementary material for: L-Arabinose Alters the E. coli Transcriptome to Favor Biofilm Growth and Enhances Survival During Fluoroquinolone Stress
Source: Microorganisms. 2025 Jul 15;13(7):1665. doi: 10.3390/microorganisms13071665 (PMC12299780; doi:10.3390/microorganisms13071665)
Supplement: Supplementary file 1 [file microorganisms-13-01665-s001.zip › SupplementalTableS2_qPCRPrimers.xlsx]

## Sheet: Sheet1
Gene	Forward Primer (5' - 3')	Reverse Primer (5' - 3')	Source
rrsA	CTCTTGCCATCGGATGTGCCCA	CCAGTGTGGCTGGTCATCCTCTCA	Buck et al., 2021 [37]
araE	ACGAACTGGGTGTCGAATATG	ATGTTCAGCGCAGTGTAGAG	This Paper
csgA	GCGGTAATGGTGCAGATTTG	GAAGCCACGTTGGGTCAGA	Fink et al. 2012 [66]
fimA	TGCTGTCGGTTTTAACATTC	ACCAACGTTTGTTGCGCTAC	Yu et al. 2019 [67]
