# Supplementary material for: L-Arabinose Alters the E. coli Transcriptome to Favor Biofilm Growth and Enhances Survival During Fluoroquinolone Stress
Source: Microorganisms. 2025 Jul 15;13(7):1665. doi: 10.3390/microorganisms13071665 (PMC12299780; doi:10.3390/microorganisms13071665)
Supplement: Supplementary file 1 [file microorganisms-13-01665-s001.zip › SupplementalTableS3_GO_BO_37.xlsx]

## Sheet: Sheet1
37 ºC Upregulated in both planktonic and biofilm (N = 63)
GO biological process complete	E. coli - REFLIST (4403 genes)	63 DEGs	Expected	Over/Under	Fold Enrichment	P-value
xylulose 5-phosphate biosynthetic process (GO:1901159)	3	3	0.04	+	69.89	0.00313
L-arabinose catabolic process to xylulose 5-phosphate (GO:0019569)	3	3	0.04	+	69.89	0.00313
xylulose 5-phosphate metabolic process (GO:0051167)	3	3	0.04	+	69.89	0.00313
L-arabinose catabolic process (GO:0019572)	4	3	0.06	+	52.42	0.0124
L-arabinose metabolic process (GO:0046373)	4	3	0.06	+	52.42	0.0124
response to arsenic-containing substance (GO:0046685)	5	3	0.07	+	41.93	0.0306
regulation of growth (GO:0040008)	31	8	0.44	+	18.04	7.59e-06
aggregation of unicellular organisms (GO:0098630)	120	10	1.72	+	5.82	0.00656
biofilm formation (GO:0042710)	120	10	1.72	+	5.82	0.00656
cell aggregation (GO:0098743)	120	10	1.72	+	5.82	0.00656
single-species biofilm formation (GO:0044010)	111	9	1.59	+	5.67	0.0252
biological process involved in intraspecies interaction between organisms (GO:0051703)	111	9	1.59	+	5.67	0.0252
regulation of RNA biosynthetic process (GO:2001141)	392	17	5.61	+	3.03	0.0239
regulation of DNA-templated transcription (GO:0006355)	392	17	5.61	+	3.03	0.0239
regulation of RNA metabolic process (GO:0051252)	402	17	5.75	+	2.96	0.0333
37 ºC Downregulated in both planktonic and biofilm (N = 122)
GO biological process complete	E. coli - REFLIST (4403 genes)	122 DEGs	Expected	Over/Under	Fold Enrichment	P-value
glycine import across plasma membrane (GO:1903804)	3	3	0.08	+	35.8	0.0238
arginine catabolic process to succinate (GO:0019545)	5	4	0.14	+	28.64	0.00318
arginine catabolic process to glutamate (GO:0019544)	5	4	0.14	+	28.64	0.00318
catechol-containing siderophore biosynthetic process (GO:0019540)	8	4	0.22	+	17.9	0.0417
macrolide biosynthetic process (GO:0033068)	8	4	0.22	+	17.9	0.0417
enterobactin biosynthetic process (GO:0009239)	8	4	0.22	+	17.9	0.0417
polyketide biosynthetic process (GO:0030639)	8	4	0.22	+	17.9	0.0417
arginine catabolic process (GO:0006527)	11	5	0.31	+	16.27	0.00709
tripeptide transport (GO:0042939)	15	5	0.42	+	11.93	0.0421
oligopeptide transmembrane transport (GO:0035672)	35	7	0.98	+	7.16	0.0439
monocarboxylic acid biosynthetic process (GO:0072330)	48	8	1.34	+	5.97	0.0488
nitrogen compound transport (GO:0071705)	266	21	7.43	+	2.83	0.0119
cellular component organization or biogenesis (GO:0071840)	505	30	14.11	+	2.13	0.0442
biosynthetic process (GO:0009058)	1072	57	29.95	+	1.9	9.59e-05
37 ºC Differentially regulated in planktonic and biofilm (N = 15)
GO biological process complete	E. coli - REFLIST (4403 genes)	15 DEGs	Expected	Over/Under	Fold Enrichment	P-value
lipopolysaccharide core region metabolic process (GO:0046401)	25	6	0.08	+	75.48	5.73e-08
lipopolysaccharide core region biosynthetic process (GO:0009244)	25	6	0.08	+	75.48	5.73e-08
oligosaccharide biosynthetic process (GO:0009312)	28	6	0.09	+	67.39	1.21e-07
lipopolysaccharide biosynthetic process (GO:0009103)	73	11	0.23	+	47.39	4.67e-15
oligosaccharide metabolic process (GO:0009311)	41	6	0.13	+	46.02	1.42e-06
lipopolysaccharide metabolic process (GO:0008653)	76	11	0.24	+	45.52	7.51e-15
liposaccharide metabolic process (GO:1903509)	86	11	0.27	+	40.23	3.19e-14
polysaccharide biosynthetic process (GO:0000271)	108	11	0.34	+	32.03	4.43e-13
polysaccharide metabolic process (GO:0005976)	119	11	0.38	+	29.07	1.34e-12
carbohydrate biosynthetic process (GO:0016051)	129	11	0.41	+	26.82	3.37e-12
lipid biosynthetic process (GO:0008610)	151	11	0.48	+	22.91	2.01e-11
lipid metabolic process (GO:0006629)	216	11	0.69	+	16.02	1.11e-09
carbohydrate derivative biosynthetic process (GO:1901137)	246	11	0.78	+	14.06	4.68e-09
carbohydrate metabolic process (GO:0005975)	366	11	1.16	+	9.45	3.68e-07
carbohydrate derivative metabolic process (GO:1901135)	388	11	1.23	+	8.92	6.96e-07
macromolecule biosynthetic process (GO:0009059)	613	11	1.95	+	5.64	9.6e-05
macromolecule metabolic process (GO:0043170)	1005	11	3.2	+	3.44	0.0171
biosynthetic process (GO:0009058)	1072	11	3.41	+	3.23	0.033
