# Supplementary material for: L-Arabinose Alters the E. coli Transcriptome to Favor Biofilm Growth and Enhances Survival During Fluoroquinolone Stress
Source: Microorganisms. 2025 Jul 15;13(7):1665. doi: 10.3390/microorganisms13071665 (PMC12299780; doi:10.3390/microorganisms13071665)
Supplement: Supplementary file 1 [file microorganisms-13-01665-s001.zip › SupplementalTableS4_GO_BO_28.xlsx]

## Sheet: Sheet1
28 ºC Upregulated in both planktonic and biofilm (N = 127)
GO biological process complete	E. coli - REFLIST (4403 genes)	127 DEGs	Expected	Over/Under	Fold Enrichment	P-value
L-arabinose transmembrane transport (GO:0042882)	4	4	0.12	+	34.67	0.000136
L-glutamate biosynthetic process (GO:0097054)	2	2	0.06	+	34.67	0.0403
xylulose 5-phosphate biosynthetic process (GO:1901159)	3	3	0.09	+	34.67	0.00322
L-arabinose catabolic process to xylulose 5-phosphate (GO:0019569)	3	3	0.09	+	34.67	0.00307
xylulose 5-phosphate metabolic process (GO:0051167)	3	3	0.09	+	34.67	0.00294
ammonia assimilation cycle (GO:0019676)	3	3	0.09	+	34.67	0.00282
imidazole-containing compound metabolic process (GO:0052803)	7	6	0.2	+	29.72	2.02e-06
L-histidine biosynthetic process (GO:0000105)	7	6	0.2	+	29.72	1.68e-06
L-histidine metabolic process (GO:0006547)	7	6	0.2	+	29.72	1.44e-06
L-arabinose catabolic process (GO:0019572)	4	3	0.12	+	26	0.00882
L-arabinose metabolic process (GO:0046373)	4	3	0.12	+	26	0.00854
L-glutamate import across plasma membrane (GO:0098712)	4	3	0.12	+	26	0.00827
arabinose transmembrane transport (GO:0015751)	6	4	0.17	+	23.11	0.00161
glutamate biosynthetic process (GO:0006537)	5	3	0.14	+	20.8	0.0166
L-glutamate transmembrane transport (GO:0015813)	5	3	0.14	+	20.8	0.0162
acidic amino acid transport (GO:0015800)	5	3	0.14	+	20.8	0.0158
L-aspartate import across plasma membrane (GO:0140009)	5	3	0.14	+	20.8	0.0154
galactitol metabolic process (GO:0019402)	5	3	0.14	+	20.8	0.0151
L-glutamate import (GO:0051938)	5	3	0.14	+	20.8	0.0147
de novo' UMP biosynthetic process (GO:0044205)	7	4	0.2	+	19.81	0.00311
de novo' pyrimidine nucleobase biosynthetic process (GO:0006207)	9	4	0.26	+	15.41	0.00739
aspartate transmembrane transport (GO:0015810)	7	3	0.2	+	14.86	0.0381
L-aspartate transmembrane transport (GO:0070778)	7	3	0.2	+	14.86	0.0374
glutamine metabolic process (GO:0006541)	12	5	0.35	+	14.45	0.00189
pyrimidine ribonucleoside monophosphate biosynthetic process (GO:0009174)	10	4	0.29	+	13.87	0.0106
UMP biosynthetic process (GO:0006222)	10	4	0.29	+	13.87	0.0103
pyrimidine ribonucleoside monophosphate metabolic process (GO:0009173)	12	4	0.35	+	11.56	0.0171
UMP metabolic process (GO:0046049)	12	4	0.35	+	11.56	0.0167
pyrimidine ribonucleotide biosynthetic process (GO:0009220)	13	4	0.37	+	10.67	0.0232
pyrimidine nucleobase biosynthetic process (GO:0019856)	14	4	0.4	+	9.91	0.0311
pyrimidine nucleoside monophosphate biosynthetic process (GO:0009130)	15	4	0.43	+	9.25	0.0376
C4-dicarboxylate transport (GO:0015740)	15	4	0.43	+	9.25	0.0369
pentose transmembrane transport (GO:0015750)	16	4	0.46	+	8.67	0.0441
glutamine family amino acid biosynthetic process (GO:0009084)	24	6	0.69	+	8.67	0.00463
amino acid import across plasma membrane (GO:0089718)	29	6	0.84	+	7.17	0.0113
aromatic amino acid family biosynthetic process (GO:0009073)	30	6	0.87	+	6.93	0.0134
proteinogenic amino acid biosynthetic process (GO:0170038)	81	16	2.34	+	6.85	8.84e-07
L-amino acid biosynthetic process (GO:0170034)	81	16	2.34	+	6.85	5.89e-07
alpha-amino acid biosynthetic process (GO:1901607)	102	18	2.94	+	6.12	9.73e-07
aromatic amino acid metabolic process (GO:0009072)	37	6	1.07	+	5.62	0.0322
L-alpha-amino acid transmembrane transport (GO:1902475)	38	6	1.1	+	5.47	0.036
amino acid biosynthetic process (GO:0008652)	124	19	3.58	+	5.31	9.34e-07
glutamine family amino acid metabolic process (GO:0009064)	51	7	1.47	+	4.76	0.0327
L-amino acid metabolic process (GO:0170033)	149	18	4.3	+	4.19	4.03e-05
proteinogenic amino acid metabolic process (GO:0170039)	152	18	4.38	+	4.11	5.06e-05
organic acid biosynthetic process (GO:0016053)	187	22	5.39	+	4.08	3.53e-06
carboxylic acid biosynthetic process (GO:0046394)	187	22	5.39	+	4.08	3.14e-06
alpha-amino acid metabolic process (GO:1901605)	181	19	5.22	+	3.64	0.000133
import across plasma membrane (GO:0098739)	125	12	3.61	+	3.33	0.0165
small molecule biosynthetic process (GO:0044283)	291	26	8.39	+	3.1	3.66e-05
import into cell (GO:0098657)	147	13	4.24	+	3.07	0.0172
amino acid metabolic process (GO:0006520)	239	21	6.89	+	3.05	0.00059
carbohydrate derivative biosynthetic process (GO:1901137)	246	17	7.1	+	2.4	0.0333
carboxylic acid metabolic process (GO:0019752)	483	27	13.93	+	1.94	0.037
biosynthetic process (GO:0009058)	1072	58	30.92	+	1.88	3.69e-05
primary metabolic process (GO:0044238)	1641	70	47.33	+	1.48	0.00418
metabolic process (GO:0008152)	2066	81	59.59	+	1.36	0.011
cellular process (GO:0009987)	3073	110	88.64	+	1.24	0.00196
biological_process (GO:0008150)	3401	116	98.1	+	1.18	0.00404
Unclassified (UNCLASSIFIED)	1002	11	28.9	-	0.38	0.00389
28 ºC Downregulated in both planktonic and biofilm (N = 257)
GO biological process complete	E. coli - REFLIST (4403 genes)	257 DEGs	Expected	Over/Under	Fold Enrichment	P-value
arginine catabolic process to succinate (GO:0019545)	5	5	0.29	+	17.13	0.000731
arginine catabolic process to glutamate (GO:0019544)	5	5	0.29	+	17.13	0.000731
phage shock (GO:0009271)	4	4	0.23	+	17.13	0.0127
succinate metabolic process (GO:0006105)	11	6	0.64	+	9.34	0.0151
phenylacetate catabolic process (GO:0010124)	15	8	0.88	+	9.14	0.00061
response to oxygen-containing compound (GO:1901700)	81	18	4.73	+	3.81	0.000628
monocarboxylic acid catabolic process (GO:0072329)	95	20	5.55	+	3.61	0.00037
cellular response to chemical stimulus (GO:0070887)	157	25	9.16	+	2.73	0.00328
carboxylic acid catabolic process (GO:0046395)	192	29	11.21	+	2.59	0.00155
cellular catabolic process (GO:0044248)	214	31	12.49	+	2.48	0.00166
organic acid catabolic process (GO:0016054)	204	29	11.91	+	2.44	0.00548
response to stress (GO:0006950)	618	64	36.07	+	1.77	0.00193
cellular response to stimulus (GO:0051716)	574	58	33.5	+	1.73	0.0156
Unclassified (UNCLASSIFIED)	1002	67	58.49	+	1.15	0
macromolecule metabolic process (GO:0043170)	1005	33	58.66	-	0.56	0.0495
biosynthetic process (GO:0009058)	1072	30	62.57	-	0.48	0.000299
macromolecule biosynthetic process (GO:0009059)	613	14	35.78	-	0.39	0.012
28 ºC Up in Biofilm, Down in Planktonic (N = 68)
GO biological process complete	E. coli - REFLIST (4403 genes)	15 DEGs	Expected	Over/Under	Fold Enrichment	P-value
glycine decarboxylation via glycine cleavage system (GO:0019464)	4	3	0.06	+	48.56	0.0156
glycine catabolic process (GO:0006546)	5	3	0.08	+	38.85	0.0386
aerobic electron transport chain (GO:0019646)	14	7	0.22	+	32.38	5.4e-07
electron transport coupled proton transport (GO:0015990)	9	4	0.14	+	28.78	0.00693
energy coupled proton transmembrane transport, against electrochemical gradient (GO:0015988)	9	4	0.14	+	28.78	0.00693
heme transmembrane transport (GO:0035351)	13	5	0.2	+	24.9	0.000991
oxidative phosphorylation (GO:0006119)	22	8	0.34	+	23.55	6.4e-07
heme transport (GO:0015886)	15	5	0.23	+	21.58	0.00226
tricarboxylic acid cycle (GO:0006099)	31	10	0.48	+	20.89	1.5e-08
aerobic respiration (GO:0009060)	62	19	0.96	+	19.84	7.52e-18
dipeptide transmembrane transport (GO:0035442)	20	5	0.31	+	16.19	0.011
dipeptide transport (GO:0042938)	25	5	0.39	+	12.95	0.0354
respiratory electron transport chain (GO:0022904)	78	15	1.2	+	12.45	3.12e-10
electron transport chain (GO:0022900)	88	16	1.36	+	11.77	1.14e-10
cellular respiration (GO:0045333)	128	22	1.98	+	11.13	3.71e-15
energy derivation by oxidation of organic compounds (GO:0015980)	146	22	2.25	+	9.76	7.15e-14
proton transmembrane transport (GO:1902600)	75	11	1.16	+	9.5	1.31e-05
proteinogenic amino acid catabolic process (GO:0170040)	58	7	0.9	+	7.81	0.0276
generation of precursor metabolites and energy (GO:0006091)	187	22	2.89	+	7.62	1.58e-11
alpha-amino acid catabolic process (GO:1901606)	68	8	1.05	+	7.62	0.00844
inorganic cation transmembrane transport (GO:0098662)	149	17	2.3	+	7.39	4.6e-08
amino acid catabolic process (GO:0009063)	79	9	1.22	+	7.38	0.00284
monoatomic cation transmembrane transport (GO:0098655)	152	17	2.35	+	7.24	6.36e-08
inorganic ion transmembrane transport (GO:0098660)	170	19	2.63	+	7.24	3.75e-09
monoatomic ion transmembrane transport (GO:0034220)	186	18	2.87	+	6.27	1.81e-07
monoatomic cation transport (GO:0006812)	196	17	3.03	+	5.62	3.61e-06
monoatomic ion transport (GO:0006811)	239	18	3.69	+	4.88	1.11e-05
transmembrane transport (GO:0055085)	666	25	10.29	+	2.43	0.00927
Unclassified (UNCLASSIFIED)	1002	5	15.47	-	0.32	0
