# Supplementary material for: L-Arabinose Alters the E. coli Transcriptome to Favor Biofilm Growth and Enhances Survival During Fluoroquinolone Stress
Source: Microorganisms. 2025 Jul 15;13(7):1665. doi: 10.3390/microorganisms13071665 (PMC12299780; doi:10.3390/microorganisms13071665)
Supplement: Supplementary file 1 [file microorganisms-13-01665-s001.zip › SupplementalTableS5_AntibioticRespGO.xlsx]

## Sheet: Sheet1
	Biofilm 28		Planktonic 28		Biofilm 37		Planktonic 37
	log2FoldChange	p-adj	log2FoldChange		log2FoldChange	p-adj	log2FoldChange	p-adj
ampC	0.540898	0.168724	-2.46625	1.56907e-14	1.15861	9.66377e-05	0.854016	0.0103863
ampE	-0.117883	0.776489	-0.745715	0.0108191	-0.30164	0.555159	-0.381053	0.323372
arnA	-1.0284	0.00244262	-1.20334	0.00608767	0.582909	0.215396	-1.07941	0.0186947
arnB	-2.86272	3.88398e-09	-3.34741	5.49563e-19	0.842696	0.28413	0.701027	0.253527
arnC	-2.32123	4.78967e-05	-2.66679	7.48485e-10	0.340283	0.709443	0.765674	0.206035
arnD	-0.385548	0.315168	-0.35786	0.488342	0.276018	0.674098	-0.871777	0.0557112
bacA			-0.239591	0.476975	-0.00719186	0.992123	-1.24203	0.000134662
bamE			-1.44254	4.02179e-07	1.78425	1.73839e-06	0.406652	0.16891
blr	0.536051	0.708508	1.77254	0.310723	0.175164		1.26185	0.195461
dacB	2.41878	8.35814e-18	-0.336657	0.274705	-0.713376	0.0543096	-3.26319	6.04445e-26
ftsE	-0.486552	0.0683437	0.0622489	0.830609	-0.4156	0.525064	0.948315	0.0384932
eptA	-3.37261	6.65515e-13	-1.92584	5.45769e-09	0.867198	0.157573	1.56051	0.0218506
ldtD	-3.7192	8.75263e-56	-0.329651	0.301433	-0.624764	0.0763886	-0.683035	0.00639263
lpxD	1.15258	1.38195e-05	0.272602	0.361365	-1.95892	0.0020057	-1.64366	0.000370016
mrcA	3.07331	2.24936e-28	1.26305	5.34116e-05	-1.87883	9.11632e-06	-5.95859	5.41132e-64
mrcB	0.671795	0.0261206	0.600993	0.0209767	-1.55484	0.00136149	-0.480666	0.340433
mrdA	3.03653	1.09712e-24	1.08448	5.95937e-05	-1.68787	6.83543e-05	-4.28172	3.50972e-28
rfbC	1.0043	0.00387179	2.59936	1.44943e-15	-3.66487	1.06147e-08	2.18615	0.000615407
rfbX	0.665425	0.0477303	2.55133	3.58445e-17	-4.77308	6.77092e-13	2.19434	0.00643525
gyrA	3.44861	6.47995e-25	-0.672976	0.00917298	0.0683705	0.931941	-2.06436	1.32066e-07
gyrB	1.09694	1.4103e-05	0.489501	0.145246	-0.32371	0.643548	0.368943	0.470681
parE	1.86378	1.4231e-16	3.50728	6.23182e-41	-0.722893	0.0619526	-1.76217	2.69068e-11
priA	2.47204	5.33894e-16	0.946919	0.000912462	-0.342188	0.479822	-1.7561	8.89162e-08
acrA	1.09622	0.00296198	0.501456	0.0936576	0.00411418	0.996634	-0.308994	0.454066
acrB	1.4595	4.75238e-05	0.25708	0.354834	-2.06892	0.00494785	-1.56166	0.0106862
acrD	-0.662173	0.0223249	0.620682	0.0337657	-0.771846	0.0120419	0.473157	0.16309
acrE	-1.84557	0.0102888	-0.0812951	0.914317	0.572608	0.396251	0.850341	0.210528
emrA	0.0954278	0.808159	0.132568	0.701603	0.332407	0.662588	-0.970393	0.0491076
emrB	-1.23481	3.34353e-05	-0.10255	0.811402	-0.576198	0.397033	-1.19697	2.15113e-05
emrK	-3.82535	2.76243e-13	2.07262	0.0627971	1.32505	0.0392509	2.84673	2.3304e-10
emrY	-0.977991	0.167104	2.03889	0.0252705	0.350601	0.637084	3.10992	7.4415e-18
macA	-2.08057	3.17224e-14	0.786495	0.00548556	-0.107139	0.837801	-0.675696	0.0431892
macB	-1.82789	2.02615e-06	1.32422	0.000656923	-0.705205	0.163666	-0.95666	0.00494759
mdfA	-3.53669	1.87243e-30	-3.10364	8.92267e-17	-0.310383	0.599692	-2.5908	6.36542e-12
mdtE	-0.537545	0.331499	2.45673	2.00395e-08	-1.3191	0.0189641	1.10479	0.00283746
mdtF	-1.71717	2.84311e-05	4.20858	5.98963e-50	-0.953059	0.0136515	-0.757691	0.00524044
mdtG	-1.15639	3.15198e-05	1.49226	1.2871e-06	0.928641	0.0632012	1.75153	8.55866e-06
mdtH	-0.83932	0.0197129	3.77338	3.74794e-33	2.04025	6.60116e-05	1.21483	0.0139205
mdtK	-0.846082	0.00583591	-0.897286	0.00723338	1.68574	3.80747e-07	0.821318	0.00108594
mdtL	1.97456	0.000106151	-0.583417	0.143232	0.282718	0.582829	-0.837989	0.0374791
mdtM	-1.76715	7.40399e-06	2.72249	8.92374e-17	1.31509	0.000578993	4.49985	1.42963e-34
mdtN	-0.381124	0.549739	3.11519	1.97965e-06	0.392394	0.714767	-0.501167	0.592383
mdtO	-0.721051	0.0515019	2.19213	5.19957e-09	0.360077	0.563296	-0.304466	0.652586
mdtP	0.371018	0.619145	1.70376	0.0113161	0.0673378	0.942677	0.401332	0.571379
mdtQ	0.223815	0.584961			-0.00719791	0.994315	1.10231	0.0493745
tolC	0.854663	0.00249185	-0.0282366	0.93791	-0.15093	0.86218	-2.82316	1.25667e-10
yojI	1.57935	0.00544027	0.851479	0.00359569	-0.64603	0.1566	-2.94049	2.7562e-18
rplD	5.79841	8.58689e-34	0.259439	0.624564	-4.74845	2.93309e-08	-2.30455	1.25499e-05
rplF	3.59108	1.22175e-19	0.984621	0.00141148	-2.63347	0.00134675	0.097497	0.890445
rplV	5.36861	1.11433e-31	0.872728	0.0562587	-6.38094	1.02581e-12	-0.346243	0.659987
rpmG	3.36252	4.14562e-24	-0.0245788	0.956959	-0.844086	0.181706	-1.49868	0.00395515
rpsD	4.08455	5.16206e-24	1.86108	4.54409e-15	-2.05919	0.00717796	-0.353323	0.55677
rpsE	3.70773	1.44767e-17	1.10359	0.00044556	-3.43307	6.60116e-05	0.50392	0.481869
rpsL	1.93617	4.54842e-10	0.543873	0.0932524	-1.31608	0.0392509	-1.31008	0.00699773
rpsQ	3.71967	2.39794e-18	0.910417	0.00690492	-6.02583	4.98542e-12	1.13853	0.174959
acrZ	-3.38324	1.06797e-10	-0.490713	0.385948	0.584333	0.451303	0.492446	0.36787
basR			-2.31177	1.81914e-15	-0.245841	0.684494	1.08586	0.000928464
fsr	1.28139	1.60688e-05	-1.04412	0.000542015	0.277356	0.58633	0.950871	0.0582441
hipA	-1.39487	0.000142533	1.0279	0.000495774	0.936298	0.0323729	3.89576	1.05522e-26
marA	1.94124	2.19161e-06	1.48345	0.000299487	2.73269	2.32994e-10	-0.941752	0.0173946
marB	1.07914	0.0491633	0.270814	0.593528	2.57415	4.97007e-06	-0.840942	0.0607492
marR	0.970163	0.0196851	0.94355	0.0245711	2.68578	1.84006e-06	-1.93577	1.45099e-06
mprA	2.01659	5.75852e-14	1.16113	8.69086e-05	0.337931	0.642563	0.663185	0.190112
pmrD	2.56687	5.80592e-13	-1.83082	3.92518e-07	-1.30706	0.00675188	-1.87292	0.00250818
ralR			0.816904	0.68462	-1.42463		0.227332	0.910579
rcbA					0.273569		2.33584	0.0689209
rcsB	0.0388143	0.89844	-0.635642	0.00901179	-0.292083	0.498883	0.513327	0.148958
rlmN	1.08095	0.00175103	-0.677452	0.0103609	-0.524508	0.21173	-3.83233	1.17255e-43
yafQ	-2.74327	1.75988e-16	-0.365914	0.348962	2.20156	0.000657425	1.5833	1.27807e-07
fabI	0.674831	0.00927525	-1.34105	1.62337e-05	-0.222437	0.851254	-0.821664	0.142076
folA	-1.27021	4.29966e-05	-1.87312	3.93491e-09	-1.2997	0.000230684	-3.30965	1.51076e-30
ileS	1.59551	1.60521e-07	0.689226	0.0107581	-2.51272	5.25834e-05	-2.05408	4.30246e-06
relE	-3.51824	1.09552e-41	-0.444773	0.107247	3.98651	8.66876e-43	5.35397	2.7034e-111
rpoB	2.61845	2.05692e-10	1.43522	1.32161e-05	-3.03185	3.67305e-05	-0.0560535	0.937944
rpoC	3.05132	4.84476e-14	1.58709	1.47299e-08	-4.19168	2.18876e-05	0.299637	0.721388
rsmA	-1.10816	0.00193603	-1.49798	1.89652e-07	-0.804566	0.2108	-0.701877	0.122999
thrS	0.251911	0.304981	0.214414	0.467733	-1.14287	0.0278993	-1.27053	0.000325488
tufA	2.6251	4.47496e-16	-0.170514	0.600723	-3.44929	1.42542e-05	-0.184504	0.797319
tufB	4.61881	1.63943e-58	0.117077	0.789672	-1.02137	0.121087	-2.77996	1.71153e-12
efeO	1.91095	0.00476899	5.04256	1.28198e-48	-0.441598	0.700999	0.371544
entS	0.647042	0.38212	-0.00947087	0.978629	-0.524462	0.427192	-1.8388	3.26978e-06
mlaB	-1.41263	8.65005e-06	-1.88663	1.55771e-10	-2.75391	1.27804e-05	-2.01569	0.00226831
yadC	-3.37791	2.09911e-10	-1.58598	0.0221971	0.554327	0.388131	3.58176	2.16478e-26
ybhG	0.601572	0.193574	1.3322	2.30568e-05	0.18457	0.866687	-1.38204	0.0154983
ybjG	-0.161684	0.713366	-1.08263	0.00196052	-2.31861	2.57657e-07	-3.14696	1.95632e-10
ycjU	-1.22978	0.137244	-0.0841369	0.905084	-0.0970939		-0.688862	0.617498
yibA	-1.67554	2.00723e-06	-0.142818	0.771137	0.391519	0.53843	2.63709	1.2734e-14
yjjX	0.657523	0.100225	-0.520572	0.154024	0.512738	0.30267	2.36634	5.04033e-20
ykfM	-0.00628826	0.997548			3.0384	0.000374616	-0.164795	0.832454
nimT	-1.42635	2.05703e-06	1.12374	0.00252444	0.377787	0.5483	1.80931	0.000163626
sbmA	-0.326912	0.41449	0.0844878	0.81253	0.424809	0.45917	-0.565994	0.227848
alaA	3.70253	1.23415e-33	4.39922	7.92919e-41	0.85336	0.0247234	1.77218	1.36426e-08
kilR					0.828523	0.3663	1.84724	0.0169671
prc	2.21559	9.31429e-11	0.105828	0.739885	-1.79322	0.00610067	-3.37085	7.67479e-11
sseA	-1.312	7.07019e-07	-3.10884	8.72385e-35	-0.21101	0.856506	2.09804	1.61188e-05
ymdB	-3.67319	2.52792e-32	-0.419009	0.190234	0.576514	0.194989	0.651253	0.0408961
yqaE	-5.51096	6.23206e-33	-3.19408	4.34074e-15	0.992836	0.065492	0.630494	0.361966
bcr	-0.32314	0.27424	1.68759	1.0914e-09	0.0978362	0.872958	-0.975195	0.000139935
ybcM	-3.20556	1.16976e-26	-1.65742	3.32272e-05	-0.309153	0.548022	1.73932	6.21062e-09
aroK	1.75362	1.53905e-09	0.230114	0.402284	-0.401625	0.36643	-1.5806	2.90555e-09
tehA	-0.36678	0.181835	0.39442	0.171791	0.584318	0.312543	1.39247	0.00510333
tehB	2.67588	2.04092e-16	2.73013	6.13239e-14	-0.158891	0.851254	0.447044	0.33332
